# Supplementary material for: Cyclometalated iridium-coumarin ratiometric oxygen sensors: improved signal resolution and tunable dynamic ranges
Source: Chem Sci. 2022 Jul 15;13(30):8804–12. doi: 10.1039/d2sc02909j (PMC9350586; doi:10.1039/d2sc02909j)
Supplement: SC-013-D2SC02909J-s002 [file SC-013-D2SC02909J-s002.cif]

# Electronic Supplementary Material (ESI) for Chemical Science.
# This journal is © The Royal Society of Chemistry 2022

####################################################################### 
# 
# This file contains crystal structure data downloaded from the 
# Cambridge Structural Database (CSD) hosted by the Cambridge 
# Crystallographic Data Centre (CCDC).
# 
# Full information about CCDC data access policies and citation 
# guidelines are available at http://www.ccdc.cam.ac.uk/access/V1 
# 
# Audit and citation data items may have been added by the CCDC. 
# Please retain this information to preserve the provenance of 
# this file and to allow appropriate attribution of the data. 
# 
#######################################################################

data_3a
_database_code_depnum_ccdc_archive 'CCDC 2126601'
loop_
_audit_author_name
_audit_author_address
'Thomas Teets'
;University of Houston
United States of America
;
_audit_update_record             
;
2021-12-06 deposited with the CCDC.	2022-06-22 downloaded from the CCDC.
;

_audit_creation_method           SHELXL-2018/3
_shelx_SHELXL_version_number     2018/3
_chemical_name_systematic        ?
_chemical_name_common            ?
_chemical_melting_point          ?
_chemical_formula_moiety         ?
_chemical_formula_sum            'C48.50 H34 F10 Ir N4 O2 P'
_chemical_formula_weight         1117.96

loop_
_atom_type_symbol
_atom_type_description
_atom_type_scat_dispersion_real
_atom_type_scat_dispersion_imag
_atom_type_scat_source
C C 0.0033 0.0016 'International Tables Vol C Tables 4.2.6.8 and 6.1.1.4'
H H 0.0000 0.0000 'International Tables Vol C Tables 4.2.6.8 and 6.1.1.4'
N N 0.0061 0.0033 'International Tables Vol C Tables 4.2.6.8 and 6.1.1.4'
O O 0.0106 0.0060 'International Tables Vol C Tables 4.2.6.8 and 6.1.1.4'
F F 0.0171 0.0103 'International Tables Vol C Tables 4.2.6.8 and 6.1.1.4'
P P 0.1023 0.0942 'International Tables Vol C Tables 4.2.6.8 and 6.1.1.4'
Ir Ir -1.4442 7.9887 'International Tables Vol C Tables 4.2.6.8 and 6.1.1.4'

_space_group_crystal_system      triclinic
_space_group_IT_number           2
_space_group_name_H-M_alt        'P -1'
_space_group_name_Hall           '-P 1'

_shelx_space_group_comment       
; 
The symmetry employed for this shelxl refinement is uniquely defined 
by the following loop, which should always be used as a source of 
symmetry information in preference to the above space-group names. 
They are only intended as comments. 
;

loop_
_space_group_symop_operation_xyz
'x, y, z'
'-x, -y, -z'

_cell_length_a                   12.373(6)
_cell_length_b                   19.541(9)
_cell_length_c                   21.137(10)
_cell_angle_alpha                63.579(5)
_cell_angle_beta                 75.787(5)
_cell_angle_gamma                71.958(5)
_cell_volume                     4317(3)
_cell_formula_units_Z            4
_cell_measurement_temperature    123(2)
_cell_measurement_reflns_used    9951
_cell_measurement_theta_min      2.27
_cell_measurement_theta_max      27.10

_exptl_crystal_description       Blocks
_exptl_crystal_colour            yellow
_exptl_crystal_density_meas      ?
_exptl_crystal_density_method    ?
_exptl_crystal_density_diffrn    1.720
_exptl_crystal_F_000             2204
_exptl_transmission_factor_min   ?
_exptl_transmission_factor_max   ?
_exptl_crystal_size_max          0.330
_exptl_crystal_size_mid          0.320
_exptl_crystal_size_min          0.050
_exptl_absorpt_coefficient_mu    3.220
_shelx_estimated_absorpt_T_min   0.416
_shelx_estimated_absorpt_T_max   0.856
_exptl_absorpt_correction_type   empirical
_exptl_absorpt_correction_T_min  0.500702
_exptl_absorpt_correction_T_max  0.745553
_exptl_absorpt_process_details   twinabs
_exptl_absorpt_special_details   ?
_diffrn_ambient_temperature      123(2)
_diffrn_radiation_wavelength     0.71073
_diffrn_radiation_type           MoK\a
_diffrn_source                   ?
_diffrn_measurement_device_type  'Bruker APEX-II CCD'
_diffrn_measurement_method       '\f and \w scans'
_diffrn_detector_area_resol_mean ?
_diffrn_reflns_number            16458
_diffrn_reflns_av_unetI/netI     0.0634
_diffrn_reflns_av_R_equivalents  ?
_diffrn_reflns_limit_h_min       -15
_diffrn_reflns_limit_h_max       16
_diffrn_reflns_limit_k_min       -22
_diffrn_reflns_limit_k_max       25
_diffrn_reflns_limit_l_min       0
_diffrn_reflns_limit_l_max       27
_diffrn_reflns_theta_min         1.084
_diffrn_reflns_theta_max         27.875
_diffrn_reflns_theta_full        25.000
_diffrn_measured_fraction_theta_max 0.797
_diffrn_measured_fraction_theta_full 0.851
_diffrn_reflns_Laue_measured_fraction_max 0.797
_diffrn_reflns_Laue_measured_fraction_full 0.851
_diffrn_reflns_point_group_measured_fraction_max 0.797
_diffrn_reflns_point_group_measured_fraction_full 0.851
_reflns_number_total             16458
_reflns_number_gt                14158
_reflns_threshold_expression     'I > 2\s(I)'
_reflns_Friedel_coverage         0.000
_reflns_Friedel_fraction_max     .
_reflns_Friedel_fraction_full    .

_reflns_special_details          
; 
 _reflns_Friedel_fraction is defined as the number of unique 
 Friedel pairs measured divided by the number that would be 
 possible theoretically, ignoring centric projections and 
 systematic absences. Completness statistics refer to single and 
 composite reflections containing twin component 1 only. 
;

_computing_data_collection       'Bruker APEX2'
_computing_cell_refinement       'Bruker SAINT'
_computing_data_reduction        'Bruker SAINT'
_computing_structure_solution    'SHELXS-97 (Sheldrick 2008)'
_computing_structure_refinement  'SHELXL-2018/3 (Sheldrick, 2018)'
_computing_molecular_graphics    'Bruker SHELXTL'
_computing_publication_material  'Bruker SHELXTL'
_refine_special_details          
; 
 Refined as a 2-component twin. 
;
_refine_ls_structure_factor_coef Fsqd
_refine_ls_matrix_type           full
_refine_ls_weighting_scheme      calc
_refine_ls_weighting_details     
'w=1/[\s^2^(Fo^2^)+(0.0599P)^2^+18.5074P] where P=(Fo^2^+2Fc^2^)/3'
_atom_sites_solution_primary     ?
_atom_sites_solution_secondary   ?
_atom_sites_solution_hydrogens   geom
_refine_ls_hydrogen_treatment    constr
_refine_ls_extinction_method     none
_refine_ls_extinction_coef       .
_refine_ls_number_reflns         16458
_refine_ls_number_parameters     1204
_refine_ls_number_restraints     134
_refine_ls_R_factor_all          0.0617
_refine_ls_R_factor_gt           0.0450
_refine_ls_wR_factor_ref         0.1198
_refine_ls_wR_factor_gt          0.1092
_refine_ls_goodness_of_fit_ref   1.058
_refine_ls_restrained_S_all      1.054
_refine_ls_shift/su_max          0.001
_refine_ls_shift/su_mean         0.000

loop_
_atom_site_label
_atom_site_type_symbol
_atom_site_fract_x
_atom_site_fract_y
_atom_site_fract_z
_atom_site_U_iso_or_equiv
_atom_site_adp_type
_atom_site_occupancy
_atom_site_site_symmetry_order
_atom_site_calc_flag
_atom_site_refinement_flags_posn
_atom_site_refinement_flags_adp
_atom_site_refinement_flags_occupancy
_atom_site_disorder_assembly
_atom_site_disorder_group
Ir2 Ir 0.79957(3) 0.21628(2) 0.29264(2) 0.02021(9) Uani 1 1 d . . . . .
Ir1 Ir 0.31755(3) 0.27987(2) -0.32531(2) 0.01750(9) Uani 1 1 d . U . . .
P1S P 0.7464(3) 0.08820(15) 0.08257(13) 0.0286(6) Uani 1 1 d . . . . .
P2S P 0.2301(2) 0.41434(15) 0.90749(13) 0.0242(5) Uani 1 1 d . . . . .
F1S F 0.6847(7) 0.1470(4) 0.0142(4) 0.056(2) Uani 1 1 d . . . . .
F2S F 0.8067(6) 0.0280(4) 0.1526(3) 0.0435(16) Uani 1 1 d . . . . .
F3S F 0.8512(7) 0.0559(4) 0.0359(4) 0.059(2) Uani 1 1 d . . . . .
F4S F 0.6407(6) 0.1203(4) 0.1309(4) 0.057(2) Uani 1 1 d . . . . .
F5S F 0.8087(6) 0.1537(4) 0.0731(4) 0.0450(17) Uani 1 1 d . . . . .
F6S F 0.6852(7) 0.0220(4) 0.0932(4) 0.0482(18) Uani 1 1 d . . . . .
F7S F 0.2366(7) 0.4913(4) 0.8355(4) 0.0533(19) Uani 1 1 d . . . . .
F8S F 0.2212(6) 0.3388(4) 0.9797(3) 0.0408(15) Uani 1 1 d . . . . .
F9S F 0.2296(6) 0.3650(4) 0.8640(3) 0.0404(15) Uani 1 1 d . . . . .
F10S F 0.2288(6) 0.4635(4) 0.9518(4) 0.0427(16) Uani 1 1 d . . . . .
F11S F 0.0932(5) 0.4398(4) 0.9144(3) 0.0381(15) Uani 1 1 d . . . . .
F12S F 0.3670(5) 0.3880(4) 0.9022(4) 0.0449(17) Uani 1 1 d . . . . .
F1A F 0.9805(6) 0.2366(4) 0.4921(3) 0.0396(15) Uani 1 1 d . . . . .
F2A F 1.1973(5) 0.0588(4) 0.3909(4) 0.0497(18) Uani 1 1 d . . . . .
F3A F 0.6908(5) -0.0611(3) 0.4704(4) 0.0414(16) Uani 1 1 d . . . . .
F4A F 0.4948(5) 0.1592(4) 0.5209(3) 0.0406(15) Uani 1 1 d . . . . .
F1 F 0.6353(5) 0.4483(4) -0.4917(4) 0.0436(16) Uani 1 1 d . . . . .
F2 F 0.7464(5) 0.1767(4) -0.4221(4) 0.0429(16) Uani 1 1 d . . . . .
F3 F 0.2503(6) 0.2364(4) -0.5473(3) 0.0390(15) Uani 1 1 d . . . . .
F4 F 0.1271(5) 0.4909(3) -0.5552(3) 0.0357(14) Uani 1 1 d . . . . .
O1 O 0.7317(6) 0.4147(4) -0.2706(3) 0.0249(14) Uani 1 1 d . . . . .
O2 O 0.5827(6) 0.4187(4) -0.3113(4) 0.0361(18) Uani 1 1 d . . . . .
O1A O 1.2313(6) 0.3947(4) 0.2595(3) 0.0262(15) Uani 1 1 d . . . . .
O2A O 1.0703(6) 0.3557(4) 0.3024(3) 0.0325(17) Uani 1 1 d . . . . .
N1 N 0.4085(7) 0.1664(4) -0.3124(4) 0.0239(18) Uani 1 1 d . . . . .
N2 N 0.2370(6) 0.3968(4) -0.3498(4) 0.0200(16) Uani 1 1 d . . . . .
N3 N 0.0778(7) 0.2374(4) -0.2563(4) 0.0208(16) Uani 1 1 d . . . . .
N4 N 0.3854(7) 0.2590(5) -0.2306(4) 0.0245(17) Uani 1 1 d . U . . .
C1S C 0.2073(9) 0.1174(6) 1.0478(6) 0.037(3) Uani 1 1 d . . . . .
C2S C 0.2822(13) 0.1301(9) 1.0792(8) 0.058(4) Uani 1 1 d . . . . .
H2S H 0.261188 0.176451 1.088038 0.069 Uiso 1 1 calc R U . . .
C3S C 0.3839(12) 0.0791(8) 1.0976(7) 0.052(3) Uani 1 1 d . . . . .
H3S H 0.432766 0.090143 1.118380 0.062 Uiso 1 1 calc R U . . .
C4S C 0.4156(11) 0.0113(7) 1.0859(6) 0.044(3) Uani 1 1 d . . . . .
H4S H 0.485331 -0.025602 1.099952 0.053 Uiso 1 1 calc R U . . .
C5S C 0.3445(10) -0.0024(6) 1.0534(6) 0.038(3) Uani 1 1 d . . . . .
H5S H 0.367405 -0.048194 1.043684 0.045 Uiso 1 1 calc R U . . .
C6S C 0.2408(9) 0.0494(6) 1.0350(5) 0.031(2) Uani 1 1 d . . . . .
H6S H 0.192472 0.038505 1.013660 0.037 Uiso 1 1 calc R U . . .
C7S C 0.0992(13) 0.1775(9) 1.0242(9) 0.069(4) Uani 1 1 d . . . . .
H7S1 H 0.049325 0.185131 1.065493 0.104 Uiso 1 1 calc R U . . .
H7S2 H 0.059544 0.159243 1.001897 0.104 Uiso 1 1 calc R U . . .
H7S3 H 0.118062 0.227347 0.989671 0.104 Uiso 1 1 calc R U . . .
C12 C 0.3640(10) 0.1030(6) -0.2747(5) 0.031(2) Uani 1 1 d . . . . .
H12 H 0.285928 0.109657 -0.254353 0.037 Uiso 1 1 calc R U . . .
C13 C 0.4296(10) 0.0276(6) -0.2646(6) 0.033(2) Uani 1 1 d . . . . .
H13 H 0.397635 -0.016850 -0.236661 0.040 Uiso 1 1 calc R U . . .
C14 C 0.5395(10) 0.0190(6) -0.2953(6) 0.039(3) Uani 1 1 d . . . . .
H14 H 0.584932 -0.031615 -0.290942 0.046 Uiso 1 1 calc R U . . .
C15 C 0.5857(9) 0.0847(6) -0.3333(6) 0.033(2) Uani 1 1 d . . . . .
H15 H 0.663865 0.078599 -0.353411 0.040 Uiso 1 1 calc R U . . .
C16 C 0.5191(8) 0.1586(5) -0.3422(5) 0.0201(19) Uani 1 1 d . . . . .
C21 C 0.4723(8) 0.3012(5) -0.3837(4) 0.0190(18) Uani 1 1 d . . . . .
C22 C 0.4982(8) 0.3749(5) -0.4212(5) 0.022(2) Uani 1 1 d . . . . .
H22 H 0.442463 0.421657 -0.423096 0.026 Uiso 1 1 calc R U . . .
C23 C 0.6092(9) 0.3768(6) -0.4557(5) 0.029(2) Uani 1 1 d . . . . .
C24 C 0.6924(9) 0.3134(7) -0.4576(5) 0.032(2) Uani 1 1 d . . . . .
H24 H 0.766796 0.317976 -0.482474 0.038 Uiso 1 1 calc R U . . .
C25 C 0.6629(9) 0.2406(6) -0.4209(5) 0.028(2) Uani 1 1 d . . . . .
C26 C 0.5558(8) 0.2322(5) -0.3836(4) 0.0178(18) Uani 1 1 d . . . . .
C32 C 0.2225(8) 0.4326(5) -0.3060(5) 0.024(2) Uani 1 1 d . . . . .
H32 H 0.254992 0.403853 -0.262597 0.029 Uiso 1 1 calc R U . . .
C33 C 0.1618(8) 0.5103(5) -0.3215(6) 0.026(2) Uani 1 1 d . . . . .
H33 H 0.152113 0.534247 -0.289358 0.031 Uiso 1 1 calc R U . . .
C34 C 0.1155(9) 0.5520(5) -0.3866(5) 0.027(2) Uani 1 1 d . . . . .
H34 H 0.074370 0.605216 -0.399480 0.032 Uiso 1 1 calc R U . . .
C35 C 0.1304(8) 0.5149(5) -0.4316(5) 0.0221(19) Uani 1 1 d . . . . .
H35 H 0.099632 0.542666 -0.475697 0.026 Uiso 1 1 calc R U . . .
C36 C 0.1920(8) 0.4349(5) -0.4118(5) 0.0202(19) Uani 1 1 d . . . . .
C41 C 0.2618(8) 0.3072(5) -0.4183(4) 0.0174(18) Uani 1 1 d . . . . .
C42 C 0.2710(8) 0.2557(6) -0.4489(5) 0.023(2) Uani 1 1 d . . . . .
H42 H 0.301194 0.201036 -0.424902 0.028 Uiso 1 1 calc R U . . .
C43 C 0.2351(9) 0.2859(6) -0.5155(5) 0.029(2) Uani 1 1 d . . . . .
C44 C 0.1892(9) 0.3645(6) -0.5528(5) 0.029(2) Uani 1 1 d . . . . .
H44 H 0.168590 0.383581 -0.599139 0.034 Uiso 1 1 calc R U . . .
C45 C 0.1745(8) 0.4141(5) -0.5192(5) 0.0234(19) Uani 1 1 d . . . . .
C46 C 0.2080(8) 0.3888(5) -0.4531(4) 0.0191(18) Uani 1 1 d . . . . .
C50 C 0.1701(8) 0.2511(5) -0.2748(4) 0.0188(18) Uani 1 1 d . . . . .
C51 C -0.0263(8) 0.2132(5) -0.2379(5) 0.0207(19) Uani 1 1 d . . . . .
C52 C -0.0961(8) 0.2437(6) -0.2912(5) 0.028(2) Uani 1 1 d . . . . .
C53 C -0.1955(9) 0.2150(6) -0.2724(6) 0.034(2) Uani 1 1 d . . . . .
H53 H -0.246920 0.233626 -0.306391 0.040 Uiso 1 1 calc R U . . .
C54 C -0.2188(9) 0.1598(6) -0.2047(6) 0.034(3) Uani 1 1 d . . . . .
H54 H -0.285751 0.140424 -0.193158 0.040 Uiso 1 1 calc R U . . .
C55 C -0.1476(9) 0.1323(6) -0.1536(6) 0.030(2) Uani 1 1 d . . . . .
H55 H -0.165916 0.094567 -0.107427 0.036 Uiso 1 1 calc R U . . .
C56 C -0.0489(8) 0.1595(5) -0.1692(5) 0.020(2) Uani 1 1 d . . . . .
C57 C -0.0685(10) 0.3047(7) -0.3645(6) 0.043(3) Uani 1 1 d . . . . .
H57A H -0.041835 0.344472 -0.360088 0.064 Uiso 1 1 calc R U . . .
H57B H -0.137434 0.329842 -0.388698 0.064 Uiso 1 1 calc R U . . .
H57C H -0.008339 0.279384 -0.392348 0.064 Uiso 1 1 calc R U . . .
C58 C 0.0305(9) 0.1328(7) -0.1136(5) 0.035(3) Uani 1 1 d . . . . .
H58A H -0.007489 0.105127 -0.066212 0.053 Uiso 1 1 calc R U . . .
H58B H 0.048897 0.178663 -0.114680 0.053 Uiso 1 1 calc R U . . .
H58C H 0.101321 0.097404 -0.124077 0.053 Uiso 1 1 calc R U . . .
C62 C 0.3576(8) 0.2061(5) -0.1655(5) 0.0212(18) Uani 1 1 d . U . . .
H62 H 0.302956 0.178014 -0.159789 0.025 Uiso 1 1 calc R U . . .
C63 C 0.4045(9) 0.1908(6) -0.1070(5) 0.034(2) Uani 1 1 d . U . . .
H63 H 0.380810 0.153833 -0.061679 0.040 Uiso 1 1 calc R U . . .
C64 C 0.4863(9) 0.2291(6) -0.1140(5) 0.030(2) Uani 1 1 d . U . . .
H64 H 0.520636 0.217561 -0.073757 0.036 Uiso 1 1 calc R U . . .
C65 C 0.5179(9) 0.2843(5) -0.1795(5) 0.023(2) Uani 1 1 d . U . . .
C66 C 0.4640(8) 0.2977(5) -0.2369(5) 0.0213(19) Uani 1 1 d . U . . .
H66 H 0.483939 0.335945 -0.282481 0.026 Uiso 1 1 calc R U . . .
C71 C 0.6107(8) 0.3248(5) -0.1906(5) 0.0217(19) Uani 1 1 d . . . . .
C72 C 0.6742(8) 0.3046(5) -0.1387(5) 0.0203(18) Uani 1 1 d . . . . .
H72 H 0.654154 0.267141 -0.092744 0.024 Uiso 1 1 calc R U . . .
C73 C 0.7694(8) 0.3362(5) -0.1486(5) 0.0203(19) Uani 1 1 d . . . . .
C74 C 0.8374(8) 0.3151(6) -0.0967(5) 0.026(2) Uani 1 1 d . . . . .
H74 H 0.819828 0.278371 -0.049861 0.032 Uiso 1 1 calc R U . . .
C75 C 0.9305(9) 0.3473(6) -0.1129(6) 0.032(2) Uani 1 1 d . . . . .
H75 H 0.975735 0.333616 -0.076763 0.038 Uiso 1 1 calc R U . . .
C76 C 0.9580(9) 0.3989(6) -0.1809(6) 0.030(2) Uani 1 1 d . . . . .
H76 H 1.023032 0.420040 -0.191544 0.036 Uiso 1 1 calc R U . . .
C77 C 0.8935(8) 0.4205(6) -0.2339(5) 0.027(2) Uani 1 1 d . . . . .
H77 H 0.913476 0.456033 -0.280909 0.032 Uiso 1 1 calc R U . . .
C78 C 0.7989(8) 0.3896(5) -0.2175(5) 0.024(2) Uani 1 1 d . . . . .
C79 C 0.6360(8) 0.3877(5) -0.2603(5) 0.022(2) Uani 1 1 d . . . . .
N1A N 0.9251(7) 0.1321(5) 0.2663(5) 0.0278(18) Uani 1 1 d . . . . .
N2A N 0.6842(6) 0.2935(4) 0.3316(4) 0.0202(15) Uani 1 1 d . . . . .
N3A N 0.5978(7) 0.2376(5) 0.2153(4) 0.0251(17) Uani 1 1 d . U . . .
N4A N 0.8872(7) 0.3001(5) 0.2037(4) 0.0232(17) Uani 1 1 d . . . . .
C12A C 0.9194(10) 0.1050(7) 0.2196(6) 0.038(3) Uani 1 1 d . . . . .
H12A H 0.850522 0.122710 0.198971 0.046 Uiso 1 1 calc R U . . .
C13A C 1.0097(11) 0.0519(7) 0.1998(7) 0.047(3) Uani 1 1 d . . . . .
H13A H 1.003329 0.034900 0.165407 0.056 Uiso 1 1 calc R U . . .
C14A C 1.1044(13) 0.0257(9) 0.2298(9) 0.068(4) Uani 1 1 d . . . . .
H14A H 1.166805 -0.010262 0.216420 0.082 Uiso 1 1 calc R U . . .
C15A C 1.1149(11) 0.0498(8) 0.2813(8) 0.051(3) Uani 1 1 d . . . . .
H15A H 1.182963 0.030391 0.303101 0.061 Uiso 1 1 calc R U . . .
C16A C 1.0214(9) 0.1036(6) 0.2991(6) 0.029(2) Uani 1 1 d . . . . .
C21A C 0.9156(8) 0.1927(5) 0.3563(5) 0.0222(19) Uani 1 1 d . . . . .
C22A C 0.9040(8) 0.2264(5) 0.4072(5) 0.022(2) Uani 1 1 d . . . . .
H22A H 0.836161 0.263699 0.413142 0.026 Uiso 1 1 calc R U . . .
C23A C 0.9909(8) 0.2045(6) 0.4463(5) 0.024(2) Uani 1 1 d . . . . .
C24A C 1.0897(9) 0.1471(6) 0.4439(6) 0.033(2) Uani 1 1 d . . . . .
H24A H 1.147120 0.130375 0.473804 0.039 Uiso 1 1 calc R U . . .
C25A C 1.0989(10) 0.1155(6) 0.3940(7) 0.040(3) Uani 1 1 d . . . . .
C26A C 1.0153(9) 0.1357(5) 0.3516(5) 0.027(2) Uani 1 1 d . . . . .
C32A C 0.6750(8) 0.3719(5) 0.3020(5) 0.024(2) Uani 1 1 d . . . . .
H32A H 0.723976 0.393560 0.259624 0.028 Uiso 1 1 calc R U . . .
C33A C 0.5983(8) 0.4210(6) 0.3304(6) 0.031(2) Uani 1 1 d . . . . .
H33A H 0.594514 0.475803 0.307802 0.037 Uiso 1 1 calc R U . . .
C34A C 0.5257(8) 0.3912(6) 0.3922(5) 0.026(2) Uani 1 1 d . . . . .
H34A H 0.471396 0.424760 0.412512 0.031 Uiso 1 1 calc R U . . .
C35A C 0.5354(8) 0.3090(5) 0.4240(5) 0.026(2) Uani 1 1 d . . . . .
H35A H 0.487281 0.286697 0.466538 0.031 Uiso 1 1 calc R U . . .
C36A C 0.6130(8) 0.2618(5) 0.3940(5) 0.023(2) Uani 1 1 d . . . . .
C41A C 0.7202(7) 0.1405(5) 0.3780(5) 0.0209(19) Uani 1 1 d . . . . .
C42A C 0.7391(9) 0.0593(6) 0.3956(6) 0.031(2) Uani 1 1 d . . . . .
H42A H 0.794761 0.035046 0.367338 0.037 Uiso 1 1 calc R U . . .
C43A C 0.6751(9) 0.0166(6) 0.4541(6) 0.033(3) Uani 1 1 d . . . . .
C44A C 0.5936(10) 0.0482(6) 0.4981(5) 0.033(2) Uani 1 1 d . . . . .
H44A H 0.552235 0.016405 0.539290 0.039 Uiso 1 1 calc R U . . .
C45A C 0.5753(8) 0.1283(6) 0.4791(5) 0.026(2) Uani 1 1 d . . . . .
C46A C 0.6341(8) 0.1768(5) 0.4192(5) 0.023(2) Uani 1 1 d . . . . .
C50A C 0.6767(8) 0.2312(5) 0.2368(5) 0.0196(18) Uani 1 1 d . U . . .
C51A C 0.4938(10) 0.2424(6) 0.1957(6) 0.030(2) Uani 1 1 d . U . . .
C52A C 0.4823(11) 0.2785(6) 0.1227(6) 0.040(2) Uani 1 1 d . U . . .
C53A C 0.3757(12) 0.2813(8) 0.1059(8) 0.055(3) Uani 1 1 d . U . . .
H53A H 0.361432 0.305354 0.057694 0.066 Uiso 1 1 calc R U . . .
C54A C 0.2952(13) 0.2503(10) 0.1578(10) 0.067(4) Uani 1 1 d . U . . .
H54A H 0.226121 0.251931 0.144623 0.081 Uiso 1 1 calc R U . . .
C55A C 0.3075(11) 0.2173(8) 0.2272(9) 0.054(3) Uani 1 1 d . U . . .
H55A H 0.247641 0.196473 0.261640 0.065 Uiso 1 1 calc R U . . .
C56A C 0.4083(9) 0.2133(6) 0.2491(7) 0.033(2) Uani 1 1 d . U . . .
C57A C 0.5780(12) 0.3103(7) 0.0682(6) 0.049(3) Uani 1 1 d . U . . .
H57D H 0.650712 0.271494 0.078985 0.074 Uiso 1 1 calc R U . . .
H57E H 0.582016 0.358913 0.069547 0.074 Uiso 1 1 calc R U . . .
H57F H 0.563548 0.321109 0.020736 0.074 Uiso 1 1 calc R U . . .
C58A C 0.4233(11) 0.1784(8) 0.3257(7) 0.053(3) Uani 1 1 d . U . . .
H58D H 0.364131 0.149101 0.353877 0.080 Uiso 1 1 calc R U . . .
H58E H 0.416484 0.220276 0.340921 0.080 Uiso 1 1 calc R U . . .
H58F H 0.499181 0.142701 0.332718 0.080 Uiso 1 1 calc R U . . .
C62A C 0.8771(9) 0.3186(5) 0.1360(5) 0.029(2) Uani 1 1 d . . . . .
H62A H 0.823307 0.299055 0.127308 0.034 Uiso 1 1 calc R U . . .
C63A C 0.9406(9) 0.3647(6) 0.0780(5) 0.029(2) Uani 1 1 d . . . . .
H63A H 0.931942 0.376003 0.030618 0.034 Uiso 1 1 calc R U . . .
C64A C 1.0183(9) 0.3939(6) 0.0919(5) 0.028(2) Uani 1 1 d . . . . .
H64A H 1.064053 0.425187 0.053380 0.033 Uiso 1 1 calc R U . . .
C65A C 1.0293(8) 0.3778(5) 0.1608(5) 0.0211(19) Uani 1 1 d . . . . .
C66A C 0.9618(9) 0.3303(6) 0.2152(5) 0.025(2) Uani 1 1 d . . . . .
H66A H 0.968485 0.318378 0.263059 0.030 Uiso 1 1 calc R U . . .
C71A C 1.1190(8) 0.4046(5) 0.1750(5) 0.022(2) Uani 1 1 d . . . . .
C72A C 1.1905(9) 0.4449(5) 0.1228(5) 0.025(2) Uani 1 1 d . . . . .
H72A H 1.175854 0.464184 0.075081 0.030 Uiso 1 1 calc R U . . .
C73A C 1.2860(8) 0.4604(5) 0.1347(5) 0.025(2) Uani 1 1 d . . . . .
C74A C 1.3639(10) 0.4989(7) 0.0817(5) 0.036(3) Uani 1 1 d . . . . .
H74A H 1.350600 0.520503 0.033405 0.043 Uiso 1 1 calc R U . . .
C75A C 1.4630(9) 0.5068(6) 0.0977(5) 0.032(2) Uani 1 1 d . . . . .
H75A H 1.516412 0.532696 0.060881 0.039 Uiso 1 1 calc R U . . .
C76A C 1.4796(10) 0.4758(6) 0.1685(6) 0.033(2) Uani 1 1 d . . . . .
H76A H 1.545596 0.480701 0.180047 0.039 Uiso 1 1 calc R U . . .
C77A C 1.4031(8) 0.4381(6) 0.2227(5) 0.028(2) Uani 1 1 d . . . . .
H77A H 1.415378 0.417532 0.271065 0.033 Uiso 1 1 calc R U . . .
C78A C 1.3075(8) 0.4310(5) 0.2047(5) 0.024(2) Uani 1 1 d . . . . .
C79A C 1.1339(8) 0.3826(6) 0.2488(5) 0.024(2) Uani 1 1 d . . . . .

loop_
_atom_site_aniso_label
_atom_site_aniso_U_11
_atom_site_aniso_U_22
_atom_site_aniso_U_33
_atom_site_aniso_U_23
_atom_site_aniso_U_13
_atom_site_aniso_U_12
Ir2 0.01605(19) 0.02117(19) 0.02790(19) -0.01135(16) -0.00487(16) -0.00632(15)
Ir1 0.01645(19) 0.01631(17) 0.02100(17) -0.00669(14) -0.00108(15) -0.00764(14)
P1S 0.0321(15) 0.0262(13) 0.0258(12) -0.0071(10) -0.0029(11) -0.0101(12)
P2S 0.0241(13) 0.0254(13) 0.0232(12) -0.0084(10) -0.0020(10) -0.0088(11)
F1S 0.061(5) 0.044(4) 0.050(4) 0.004(3) -0.027(4) -0.013(4)
F2S 0.056(5) 0.036(3) 0.039(4) -0.005(3) -0.023(3) -0.014(3)
F3S 0.057(5) 0.040(4) 0.065(5) -0.021(4) 0.026(4) -0.016(4)
F4S 0.054(5) 0.026(3) 0.071(5) -0.018(3) 0.019(4) -0.005(3)
F5S 0.052(4) 0.028(3) 0.062(4) -0.015(3) -0.011(3) -0.021(3)
F6S 0.062(5) 0.037(4) 0.056(4) -0.013(3) -0.018(4) -0.023(3)
F7S 0.061(5) 0.046(4) 0.045(4) -0.002(3) -0.009(3) -0.026(4)
F8S 0.052(4) 0.042(4) 0.026(3) 0.001(3) -0.009(3) -0.026(3)
F9S 0.040(4) 0.049(4) 0.050(4) -0.032(3) -0.006(3) -0.016(3)
F10S 0.042(4) 0.046(4) 0.060(4) -0.036(3) -0.011(3) -0.009(3)
F11S 0.023(3) 0.042(4) 0.054(4) -0.026(3) -0.009(3) -0.002(3)
F12S 0.022(3) 0.061(4) 0.067(4) -0.043(4) -0.003(3) -0.006(3)
F1A 0.035(4) 0.049(4) 0.045(4) -0.023(3) -0.016(3) -0.010(3)
F2A 0.029(4) 0.045(4) 0.087(5) -0.038(4) -0.032(3) 0.013(3)
F3A 0.031(4) 0.016(3) 0.071(4) -0.006(3) -0.016(3) -0.006(3)
F4A 0.039(4) 0.036(3) 0.045(4) -0.016(3) 0.005(3) -0.014(3)
F1 0.030(4) 0.034(3) 0.056(4) -0.003(3) 0.003(3) -0.023(3)
F2 0.022(3) 0.041(4) 0.061(4) -0.024(3) 0.004(3) -0.002(3)
F3 0.049(4) 0.044(4) 0.043(3) -0.030(3) -0.009(3) -0.013(3)
F4 0.043(4) 0.026(3) 0.034(3) -0.006(2) -0.013(3) -0.005(3)
O1 0.023(4) 0.021(3) 0.033(4) -0.006(3) -0.009(3) -0.010(3)
O2 0.041(5) 0.031(4) 0.034(4) 0.003(3) -0.017(3) -0.020(3)
O1A 0.027(4) 0.033(4) 0.024(3) -0.011(3) -0.001(3) -0.018(3)
O2A 0.037(4) 0.047(4) 0.025(4) -0.018(3) 0.008(3) -0.030(4)
N1 0.028(5) 0.015(4) 0.033(5) -0.010(3) -0.006(3) -0.008(3)
N2 0.020(4) 0.018(4) 0.019(4) -0.004(3) 0.000(3) -0.007(3)
N3 0.022(4) 0.017(4) 0.028(4) -0.013(3) 0.000(3) -0.007(3)
N4 0.017(4) 0.035(5) 0.027(4) -0.011(3) -0.006(3) -0.011(4)
C1S 0.028(6) 0.034(6) 0.053(7) -0.023(5) -0.003(5) -0.006(5)
C2S 0.057(9) 0.059(9) 0.090(10) -0.059(8) -0.012(8) -0.010(7)
C3S 0.052(9) 0.066(9) 0.056(8) -0.032(7) -0.017(7) -0.019(7)
C4S 0.034(7) 0.048(7) 0.047(7) -0.011(6) -0.004(5) -0.017(6)
C5S 0.041(7) 0.027(5) 0.052(7) -0.015(5) -0.001(5) -0.022(5)
C6S 0.029(6) 0.036(6) 0.033(6) -0.008(4) -0.006(4) -0.021(5)
C7S 0.055(10) 0.054(9) 0.099(13) -0.038(9) -0.021(9) 0.007(8)
C12 0.037(6) 0.028(5) 0.028(5) -0.012(4) 0.010(4) -0.017(5)
C13 0.038(6) 0.015(4) 0.040(6) -0.002(4) -0.003(5) -0.012(4)
C14 0.042(7) 0.024(5) 0.036(5) -0.006(5) -0.003(5) -0.001(5)
C15 0.027(6) 0.029(5) 0.038(6) -0.012(4) 0.004(4) -0.006(4)
C16 0.014(4) 0.020(4) 0.024(5) -0.006(3) -0.008(3) -0.002(4)
C21 0.016(5) 0.027(5) 0.014(4) -0.007(3) 0.000(3) -0.009(4)
C22 0.022(5) 0.013(4) 0.030(5) -0.006(4) 0.002(4) -0.010(4)
C23 0.025(5) 0.033(5) 0.027(5) -0.006(4) -0.002(4) -0.017(5)
C24 0.021(5) 0.047(7) 0.027(5) -0.010(5) -0.001(4) -0.018(5)
C25 0.024(5) 0.025(5) 0.027(5) -0.009(4) 0.000(4) 0.000(4)
C26 0.017(5) 0.014(4) 0.022(4) -0.007(3) -0.006(3) -0.001(3)
C32 0.018(5) 0.026(5) 0.039(6) -0.019(4) -0.003(4) -0.009(4)
C33 0.023(5) 0.019(4) 0.038(5) -0.013(4) 0.001(4) -0.011(4)
C34 0.033(6) 0.019(4) 0.033(5) -0.013(4) 0.001(4) -0.009(4)
C35 0.019(5) 0.017(4) 0.029(5) -0.004(4) -0.003(4) -0.009(4)
C36 0.018(5) 0.023(5) 0.021(4) -0.008(4) 0.001(3) -0.011(4)
C41 0.015(5) 0.017(4) 0.019(4) -0.008(3) -0.001(3) -0.004(4)
C42 0.021(5) 0.027(5) 0.019(4) -0.006(4) -0.003(4) -0.007(4)
C43 0.030(6) 0.032(5) 0.038(6) -0.022(5) -0.003(4) -0.015(5)
C44 0.028(6) 0.035(6) 0.028(5) -0.014(4) -0.012(4) -0.006(5)
C45 0.022(5) 0.017(4) 0.030(5) -0.009(4) -0.004(4) -0.003(4)
C46 0.020(5) 0.018(4) 0.018(4) -0.006(3) 0.003(3) -0.008(4)
C50 0.027(5) 0.017(4) 0.015(4) -0.009(3) 0.001(3) -0.008(4)
C51 0.013(5) 0.017(4) 0.030(5) -0.011(4) 0.004(4) -0.003(4)
C52 0.017(5) 0.038(6) 0.034(5) -0.020(5) 0.004(4) -0.011(4)
C53 0.024(6) 0.041(6) 0.049(7) -0.028(5) 0.003(5) -0.016(5)
C54 0.020(6) 0.033(6) 0.059(7) -0.030(5) 0.006(5) -0.011(5)
C55 0.022(5) 0.018(5) 0.045(6) -0.013(4) 0.004(5) -0.005(4)
C56 0.013(5) 0.015(4) 0.036(5) -0.017(4) 0.004(4) -0.002(4)
C57 0.036(7) 0.057(8) 0.039(6) -0.018(6) 0.002(5) -0.022(6)
C58 0.024(6) 0.039(6) 0.032(6) -0.006(5) -0.005(4) -0.003(5)
C62 0.019(5) 0.014(4) 0.032(4) -0.007(3) 0.000(3) -0.012(4)
C63 0.036(6) 0.031(5) 0.029(5) -0.001(4) -0.008(4) -0.015(5)
C64 0.040(6) 0.026(5) 0.022(4) -0.002(4) -0.012(4) -0.012(4)
C65 0.026(5) 0.020(4) 0.021(4) -0.007(3) -0.007(4) -0.006(4)
C66 0.026(5) 0.021(4) 0.018(4) -0.005(3) -0.001(3) -0.013(4)
C71 0.026(5) 0.019(4) 0.024(4) -0.008(4) -0.007(4) -0.008(4)
C72 0.021(5) 0.017(4) 0.021(4) -0.005(3) -0.003(4) -0.007(4)
C73 0.013(4) 0.017(4) 0.033(5) -0.016(4) -0.001(4) 0.000(4)
C74 0.023(5) 0.029(5) 0.038(5) -0.018(4) -0.005(4) -0.011(4)
C75 0.026(6) 0.031(5) 0.044(6) -0.018(5) -0.011(5) -0.005(5)
C76 0.022(6) 0.029(5) 0.052(7) -0.027(5) -0.004(5) -0.007(4)
C77 0.021(5) 0.025(5) 0.039(6) -0.016(4) 0.000(4) -0.008(4)
C78 0.022(5) 0.017(4) 0.037(5) -0.015(4) -0.008(4) 0.000(4)
C79 0.020(5) 0.017(4) 0.035(5) -0.015(4) -0.006(4) -0.003(4)
N1A 0.013(4) 0.034(5) 0.041(5) -0.018(4) -0.004(3) -0.009(4)
N2A 0.017(4) 0.019(4) 0.027(4) -0.010(3) -0.008(3) -0.001(3)
N3A 0.027(4) 0.024(4) 0.029(4) -0.011(3) -0.009(3) -0.007(4)
N4A 0.025(5) 0.026(4) 0.028(4) -0.013(3) 0.000(3) -0.016(4)
C12A 0.030(6) 0.042(6) 0.058(7) -0.040(6) -0.011(5) 0.006(5)
C13A 0.043(7) 0.054(7) 0.066(8) -0.048(7) -0.009(6) -0.003(6)
C14A 0.055(10) 0.059(9) 0.125(14) -0.068(10) -0.019(9) -0.004(8)
C15A 0.036(7) 0.054(8) 0.084(10) -0.052(8) -0.021(7) 0.010(6)
C16A 0.019(5) 0.029(5) 0.052(6) -0.025(5) -0.008(5) -0.004(4)
C21A 0.022(5) 0.019(4) 0.030(5) -0.012(4) 0.001(4) -0.011(4)
C22A 0.020(5) 0.018(4) 0.027(5) -0.013(4) -0.003(4) 0.002(4)
C23A 0.020(5) 0.031(5) 0.026(5) -0.012(4) -0.009(4) -0.007(4)
C24A 0.023(5) 0.037(6) 0.050(6) -0.021(5) -0.020(5) -0.005(5)
C25A 0.027(6) 0.033(6) 0.062(8) -0.017(5) -0.019(5) -0.002(5)
C26A 0.029(6) 0.021(5) 0.038(5) -0.015(4) -0.011(4) -0.004(4)
C32A 0.021(5) 0.026(5) 0.025(5) -0.007(4) -0.004(4) -0.011(4)
C33A 0.024(5) 0.027(5) 0.045(6) -0.014(5) -0.013(5) -0.005(4)
C34A 0.021(5) 0.030(5) 0.035(5) -0.022(4) -0.006(4) -0.003(4)
C35A 0.019(5) 0.023(5) 0.034(5) -0.010(4) -0.003(4) -0.006(4)
C36A 0.025(5) 0.025(5) 0.021(5) -0.003(4) -0.008(4) -0.014(4)
C41A 0.009(4) 0.018(4) 0.038(5) -0.009(4) -0.008(4) -0.005(3)
C42A 0.022(5) 0.021(5) 0.049(6) -0.010(4) -0.021(5) 0.000(4)
C43A 0.025(6) 0.017(5) 0.055(7) -0.004(4) -0.024(5) -0.003(4)
C44A 0.034(6) 0.027(5) 0.030(5) 0.003(4) -0.013(5) -0.013(5)
C45A 0.023(5) 0.029(5) 0.026(5) -0.009(4) -0.004(4) -0.010(4)
C46A 0.017(5) 0.019(4) 0.031(5) -0.008(4) -0.004(4) -0.003(4)
C50A 0.012(4) 0.023(5) 0.019(4) -0.008(4) -0.001(3) 0.001(4)
C51A 0.030(5) 0.030(5) 0.045(4) -0.019(4) -0.017(4) -0.011(4)
C52A 0.055(6) 0.029(5) 0.044(5) -0.018(4) -0.034(4) 0.009(5)
C53A 0.055(7) 0.045(7) 0.089(8) -0.054(6) -0.055(5) 0.032(5)
C54A 0.036(7) 0.079(10) 0.127(10) -0.081(9) -0.041(6) 0.018(6)
C55A 0.022(6) 0.057(8) 0.117(8) -0.067(7) -0.012(6) -0.002(5)
C56A 0.015(5) 0.030(5) 0.067(5) -0.034(5) -0.008(4) 0.002(4)
C57A 0.072(8) 0.031(6) 0.040(6) -0.013(5) -0.023(5) 0.006(6)
C58A 0.046(7) 0.065(9) 0.056(5) -0.027(7) 0.013(6) -0.034(7)
C62A 0.028(6) 0.022(5) 0.044(6) -0.016(4) -0.009(4) -0.009(4)
C63A 0.032(6) 0.031(5) 0.024(5) -0.010(4) -0.003(4) -0.012(5)
C64A 0.026(5) 0.032(5) 0.029(5) -0.018(4) 0.005(4) -0.011(5)
C65A 0.020(5) 0.018(4) 0.027(5) -0.013(4) 0.000(4) -0.003(4)
C66A 0.024(6) 0.030(5) 0.026(5) -0.009(4) -0.006(4) -0.012(4)
C71A 0.012(5) 0.025(5) 0.025(5) -0.013(4) 0.005(3) -0.001(4)
C72A 0.032(6) 0.022(5) 0.023(5) -0.009(4) -0.001(4) -0.010(4)
C73A 0.021(5) 0.021(5) 0.036(5) -0.012(4) -0.002(4) -0.009(4)
C74A 0.047(7) 0.041(6) 0.022(5) -0.006(4) -0.005(5) -0.023(6)
C75A 0.027(6) 0.036(6) 0.029(5) -0.006(4) 0.004(4) -0.016(5)
C76A 0.026(6) 0.032(6) 0.047(6) -0.018(5) -0.005(5) -0.013(5)
C77A 0.015(5) 0.042(6) 0.033(5) -0.016(4) -0.004(4) -0.015(4)
C78A 0.023(5) 0.018(4) 0.038(6) -0.017(4) 0.003(4) -0.008(4)
C79A 0.019(5) 0.028(5) 0.033(5) -0.017(4) -0.002(4) -0.009(4)

_geom_special_details            
; 
 All esds (except the esd in the dihedral angle between two l.s. planes) 
 are estimated using the full covariance matrix.  The cell esds are taken 
 into account individually in the estimation of esds in distances, angles 
 and torsion angles; correlations between esds in cell parameters are only 
 used when they are defined by crystal symmetry.  An approximate (isotropic) 
 treatment of cell esds is used for estimating esds involving l.s. planes. 
;

loop_
_geom_bond_atom_site_label_1
_geom_bond_atom_site_label_2
_geom_bond_distance
_geom_bond_site_symmetry_2
_geom_bond_publ_flag
Ir2 C41A 2.016(9) . ?
Ir2 C21A 2.017(10) . ?
Ir2 C50A 2.023(9) . ?
Ir2 N2A 2.046(7) . ?
Ir2 N1A 2.057(8) . ?
Ir2 N4A 2.179(7) . ?
Ir1 C50 1.982(9) . ?
Ir1 C41 2.033(9) . ?
Ir1 C21 2.059(9) . ?
Ir1 N2 2.066(7) . ?
Ir1 N1 2.079(7) . ?
Ir1 N4 2.183(8) . ?
P1S F3S 1.573(7) . ?
P1S F1S 1.585(7) . ?
P1S F4S 1.598(7) . ?
P1S F6S 1.599(7) . ?
P1S F2S 1.606(6) . ?
P1S F5S 1.606(6) . ?
P2S F8S 1.593(6) . ?
P2S F11S 1.601(6) . ?
P2S F7S 1.601(7) . ?
P2S F12S 1.601(7) . ?
P2S F9S 1.604(6) . ?
P2S F10S 1.607(6) . ?
F1A C23A 1.333(11) . ?
F2A C25A 1.379(13) . ?
F3A C43A 1.359(11) . ?
F4A C45A 1.345(11) . ?
F1 C23 1.360(11) . ?
F2 C25 1.358(11) . ?
F3 C43 1.353(11) . ?
F4 C45 1.354(10) . ?
O1 C79 1.373(11) . ?
O1 C78 1.381(11) . ?
O2 C79 1.218(11) . ?
O1A C78A 1.372(11) . ?
O1A C79A 1.384(11) . ?
O2A C79A 1.212(11) . ?
N1 C12 1.343(11) . ?
N1 C16 1.351(12) . ?
N2 C32 1.340(11) . ?
N2 C36 1.348(11) . ?
N3 C50 1.185(11) . ?
N3 C51 1.415(11) . ?
N4 C62 1.344(11) . ?
N4 C66 1.356(12) . ?
C1S C6S 1.391(15) . ?
C1S C2S 1.397(17) . ?
C1S C7S 1.500(17) . ?
C2S C3S 1.36(2) . ?
C3S C4S 1.373(18) . ?
C4S C5S 1.388(16) . ?
C5S C6S 1.382(15) . ?
C12 C13 1.392(14) . ?
C13 C14 1.349(15) . ?
C14 C15 1.390(15) . ?
C15 C16 1.377(13) . ?
C16 C26 1.458(12) . ?
C21 C22 1.397(12) . ?
C21 C26 1.421(13) . ?
C22 C23 1.391(13) . ?
C23 C24 1.353(15) . ?
C24 C25 1.399(14) . ?
C25 C26 1.384(13) . ?
C32 C33 1.397(13) . ?
C33 C34 1.409(14) . ?
C34 C35 1.382(13) . ?
C35 C36 1.427(13) . ?
C36 C46 1.453(12) . ?
C41 C42 1.382(13) . ?
C41 C46 1.438(12) . ?
C42 C43 1.391(13) . ?
C43 C44 1.380(14) . ?
C44 C45 1.383(13) . ?
C45 C46 1.384(13) . ?
C51 C56 1.384(13) . ?
C51 C52 1.390(14) . ?
C52 C53 1.403(13) . ?
C52 C57 1.513(15) . ?
C53 C54 1.383(15) . ?
C54 C55 1.374(16) . ?
C55 C56 1.389(14) . ?
C56 C58 1.525(14) . ?
C62 C63 1.367(14) . ?
C63 C64 1.381(14) . ?
C64 C65 1.378(13) . ?
C65 C66 1.412(13) . ?
C65 C71 1.506(13) . ?
C71 C72 1.350(13) . ?
C71 C79 1.477(13) . ?
C72 C73 1.423(12) . ?
C73 C74 1.384(13) . ?
C73 C78 1.402(13) . ?
C74 C75 1.380(13) . ?
C75 C76 1.373(15) . ?
C76 C77 1.370(14) . ?
C77 C78 1.382(13) . ?
N1A C12A 1.336(13) . ?
N1A C16A 1.363(13) . ?
N2A C32A 1.351(11) . ?
N2A C36A 1.392(12) . ?
N3A C50A 1.126(12) . ?
N3A C51A 1.410(13) . ?
N4A C62A 1.339(12) . ?
N4A C66A 1.356(12) . ?
C12A C13A 1.393(15) . ?
C13A C14A 1.319(19) . ?
C14A C15A 1.410(18) . ?
C15A C16A 1.404(15) . ?
C16A C26A 1.476(13) . ?
C21A C26A 1.399(13) . ?
C21A C22A 1.453(12) . ?
C22A C23A 1.363(13) . ?
C23A C24A 1.388(14) . ?
C24A C25A 1.409(16) . ?
C25A C26A 1.385(14) . ?
C32A C33A 1.360(14) . ?
C33A C34A 1.387(15) . ?
C34A C35A 1.416(13) . ?
C35A C36A 1.359(14) . ?
C36A C46A 1.458(13) . ?
C41A C42A 1.415(13) . ?
C41A C46A 1.422(13) . ?
C42A C43A 1.365(15) . ?
C43A C44A 1.387(16) . ?
C44A C45A 1.389(14) . ?
C45A C46A 1.392(13) . ?
C51A C56A 1.389(16) . ?
C51A C52A 1.406(15) . ?
C52A C53A 1.426(17) . ?
C52A C57A 1.504(19) . ?
C53A C54A 1.34(2) . ?
C54A C55A 1.34(2) . ?
C55A C56A 1.403(15) . ?
C56A C58A 1.486(18) . ?
C62A C63A 1.383(14) . ?
C63A C64A 1.403(14) . ?
C64A C65A 1.378(13) . ?
C65A C66A 1.394(13) . ?
C65A C71A 1.503(14) . ?
C71A C72A 1.341(13) . ?
C71A C79A 1.465(13) . ?
C72A C73A 1.409(13) . ?
C73A C74A 1.386(14) . ?
C73A C78A 1.389(14) . ?
C74A C75A 1.417(15) . ?
C75A C76A 1.384(15) . ?
C76A C77A 1.378(14) . ?
C77A C78A 1.391(13) . ?

loop_
_geom_angle_atom_site_label_1
_geom_angle_atom_site_label_2
_geom_angle_atom_site_label_3
_geom_angle
_geom_angle_site_symmetry_1
_geom_angle_site_symmetry_3
_geom_angle_publ_flag
C41A Ir2 C21A 86.6(4) . . ?
C41A Ir2 C50A 87.7(4) . . ?
C21A Ir2 C50A 174.3(3) . . ?
C41A Ir2 N2A 80.4(3) . . ?
C21A Ir2 N2A 92.9(3) . . ?
C50A Ir2 N2A 87.0(3) . . ?
C41A Ir2 N1A 96.1(3) . . ?
C21A Ir2 N1A 79.8(4) . . ?
C50A Ir2 N1A 100.0(3) . . ?
N2A Ir2 N1A 172.1(3) . . ?
C41A Ir2 N4A 177.3(3) . . ?
C21A Ir2 N4A 91.2(3) . . ?
C50A Ir2 N4A 94.4(3) . . ?
N2A Ir2 N4A 98.1(3) . . ?
N1A Ir2 N4A 85.2(3) . . ?
C50 Ir1 C41 88.2(3) . . ?
C50 Ir1 C21 173.2(3) . . ?
C41 Ir1 C21 87.5(3) . . ?
C50 Ir1 N2 89.3(3) . . ?
C41 Ir1 N2 80.1(3) . . ?
C21 Ir1 N2 95.2(3) . . ?
C50 Ir1 N1 95.7(3) . . ?
C41 Ir1 N1 95.7(3) . . ?
C21 Ir1 N1 79.5(3) . . ?
N2 Ir1 N1 173.4(3) . . ?
C50 Ir1 N4 96.0(3) . . ?
C41 Ir1 N4 174.9(3) . . ?
C21 Ir1 N4 88.6(3) . . ?
N2 Ir1 N4 97.1(3) . . ?
N1 Ir1 N4 86.7(3) . . ?
F3S P1S F1S 91.2(5) . . ?
F3S P1S F4S 179.3(5) . . ?
F1S P1S F4S 89.5(4) . . ?
F3S P1S F6S 90.0(4) . . ?
F1S P1S F6S 90.5(4) . . ?
F4S P1S F6S 90.1(4) . . ?
F3S P1S F2S 89.5(4) . . ?
F1S P1S F2S 178.9(4) . . ?
F4S P1S F2S 89.8(4) . . ?
F6S P1S F2S 88.6(4) . . ?
F3S P1S F5S 90.1(4) . . ?
F1S P1S F5S 90.4(4) . . ?
F4S P1S F5S 89.9(4) . . ?
F6S P1S F5S 179.1(4) . . ?
F2S P1S F5S 90.5(4) . . ?
F8S P2S F11S 89.1(4) . . ?
F8S P2S F7S 178.8(4) . . ?
F11S P2S F7S 89.8(4) . . ?
F8S P2S F12S 89.8(4) . . ?
F11S P2S F12S 178.9(4) . . ?
F7S P2S F12S 91.2(4) . . ?
F8S P2S F9S 89.4(4) . . ?
F11S P2S F9S 89.6(3) . . ?
F7S P2S F9S 91.2(4) . . ?
F12S P2S F9S 90.9(4) . . ?
F8S P2S F10S 90.1(4) . . ?
F11S P2S F10S 89.7(3) . . ?
F7S P2S F10S 89.3(4) . . ?
F12S P2S F10S 89.9(4) . . ?
F9S P2S F10S 179.1(4) . . ?
C79 O1 C78 122.9(7) . . ?
C78A O1A C79A 123.0(7) . . ?
C12 N1 C16 120.4(8) . . ?
C12 N1 Ir1 123.4(7) . . ?
C16 N1 Ir1 116.1(6) . . ?
C32 N2 C36 120.8(8) . . ?
C32 N2 Ir1 123.6(6) . . ?
C36 N2 Ir1 115.6(6) . . ?
C50 N3 C51 172.3(9) . . ?
C62 N4 C66 117.1(8) . . ?
C62 N4 Ir1 123.2(6) . . ?
C66 N4 Ir1 119.6(6) . . ?
C6S C1S C2S 117.3(11) . . ?
C6S C1S C7S 121.4(11) . . ?
C2S C1S C7S 121.2(11) . . ?
C3S C2S C1S 122.8(12) . . ?
C2S C3S C4S 119.7(12) . . ?
C3S C4S C5S 119.1(12) . . ?
C6S C5S C4S 121.2(11) . . ?
C5S C6S C1S 119.9(10) . . ?
N1 C12 C13 121.5(10) . . ?
C14 C13 C12 118.7(9) . . ?
C13 C14 C15 119.5(10) . . ?
C16 C15 C14 120.6(10) . . ?
N1 C16 C15 119.1(8) . . ?
N1 C16 C26 115.0(8) . . ?
C15 C16 C26 125.9(9) . . ?
C22 C21 C26 120.6(8) . . ?
C22 C21 Ir1 125.7(7) . . ?
C26 C21 Ir1 113.6(6) . . ?
C23 C22 C21 117.0(9) . . ?
C24 C23 F1 117.5(9) . . ?
C24 C23 C22 125.2(9) . . ?
F1 C23 C22 117.3(9) . . ?
C23 C24 C25 116.3(9) . . ?
F2 C25 C26 120.4(8) . . ?
F2 C25 C24 116.5(9) . . ?
C26 C25 C24 123.0(9) . . ?
C25 C26 C21 117.8(8) . . ?
C25 C26 C16 126.5(8) . . ?
C21 C26 C16 115.7(8) . . ?
N2 C32 C33 122.9(9) . . ?
C32 C33 C34 117.5(9) . . ?
C35 C34 C33 119.5(9) . . ?
C34 C35 C36 119.9(9) . . ?
N2 C36 C35 119.4(8) . . ?
N2 C36 C46 115.8(8) . . ?
C35 C36 C46 124.7(8) . . ?
C42 C41 C46 119.8(8) . . ?
C42 C41 Ir1 126.4(7) . . ?
C46 C41 Ir1 113.8(6) . . ?
C41 C42 C43 118.5(9) . . ?
F3 C43 C44 117.7(9) . . ?
F3 C43 C42 118.5(9) . . ?
C44 C43 C42 123.8(9) . . ?
C43 C44 C45 116.6(9) . . ?
F4 C45 C44 116.6(8) . . ?
F4 C45 C46 120.2(8) . . ?
C44 C45 C46 123.2(8) . . ?
C45 C46 C41 117.9(8) . . ?
C45 C46 C36 127.6(8) . . ?
C41 C46 C36 114.4(8) . . ?
N3 C50 Ir1 168.4(7) . . ?
C56 C51 C52 125.2(9) . . ?
C56 C51 N3 117.6(9) . . ?
C52 C51 N3 117.2(8) . . ?
C51 C52 C53 115.7(10) . . ?
C51 C52 C57 122.5(9) . . ?
C53 C52 C57 121.8(10) . . ?
C54 C53 C52 120.4(10) . . ?
C55 C54 C53 121.7(10) . . ?
C54 C55 C56 120.3(10) . . ?
C51 C56 C55 116.8(9) . . ?
C51 C56 C58 121.1(8) . . ?
C55 C56 C58 122.2(9) . . ?
N4 C62 C63 122.9(8) . . ?
C62 C63 C64 119.9(9) . . ?
C65 C64 C63 119.8(9) . . ?
C64 C65 C66 116.9(9) . . ?
C64 C65 C71 121.8(9) . . ?
C66 C65 C71 121.2(8) . . ?
N4 C66 C65 123.5(8) . . ?
C72 C71 C79 118.0(8) . . ?
C72 C71 C65 122.0(8) . . ?
C79 C71 C65 120.0(8) . . ?
C71 C72 C73 124.0(8) . . ?
C74 C73 C78 118.3(9) . . ?
C74 C73 C72 125.0(9) . . ?
C78 C73 C72 116.6(8) . . ?
C75 C74 C73 120.3(9) . . ?
C76 C75 C74 120.2(10) . . ?
C77 C76 C75 121.2(10) . . ?
C76 C77 C78 118.7(9) . . ?
O1 C78 C77 118.0(9) . . ?
O1 C78 C73 120.7(8) . . ?
C77 C78 C73 121.3(9) . . ?
O2 C79 O1 114.8(8) . . ?
O2 C79 C71 127.9(9) . . ?
O1 C79 C71 117.3(8) . . ?
C12A N1A C16A 118.7(9) . . ?
C12A N1A Ir2 125.1(7) . . ?
C16A N1A Ir2 116.2(7) . . ?
C32A N2A C36A 118.6(8) . . ?
C32A N2A Ir2 124.5(6) . . ?
C36A N2A Ir2 116.9(6) . . ?
C50A N3A C51A 174.1(10) . . ?
C62A N4A C66A 117.5(8) . . ?
C62A N4A Ir2 121.8(6) . . ?
C66A N4A Ir2 120.4(6) . . ?
N1A C12A C13A 123.1(11) . . ?
C14A C13A C12A 118.5(11) . . ?
C13A C14A C15A 121.4(13) . . ?
C16A C15A C14A 117.7(12) . . ?
N1A C16A C15A 120.5(10) . . ?
N1A C16A C26A 113.5(9) . . ?
C15A C16A C26A 125.9(10) . . ?
C26A C21A C22A 117.8(9) . . ?
C26A C21A Ir2 115.3(7) . . ?
C22A C21A Ir2 126.8(7) . . ?
C23A C22A C21A 119.8(9) . . ?
F1A C23A C22A 119.6(9) . . ?
F1A C23A C24A 116.7(8) . . ?
C22A C23A C24A 123.6(9) . . ?
C23A C24A C25A 115.3(9) . . ?
F2A C25A C26A 120.0(10) . . ?
F2A C25A C24A 115.6(9) . . ?
C26A C25A C24A 124.3(10) . . ?
C25A C26A C21A 119.0(9) . . ?
C25A C26A C16A 126.0(10) . . ?
C21A C26A C16A 115.0(9) . . ?
N2A C32A C33A 122.5(9) . . ?
C32A C33A C34A 120.2(9) . . ?
C33A C34A C35A 117.7(9) . . ?
C36A C35A C34A 120.4(9) . . ?
C35A C36A N2A 120.6(8) . . ?
C35A C36A C46A 127.7(9) . . ?
N2A C36A C46A 111.8(8) . . ?
C42A C41A C46A 120.5(9) . . ?
C42A C41A Ir2 125.6(8) . . ?
C46A C41A Ir2 113.7(6) . . ?
C43A C42A C41A 118.2(10) . . ?
F3A C43A C42A 118.6(10) . . ?
F3A C43A C44A 117.7(9) . . ?
C42A C43A C44A 123.8(9) . . ?
C43A C44A C45A 117.0(9) . . ?
F4A C45A C44A 117.1(9) . . ?
F4A C45A C46A 119.7(8) . . ?
C44A C45A C46A 123.3(10) . . ?
C45A C46A C41A 117.2(8) . . ?
C45A C46A C36A 125.7(9) . . ?
C41A C46A C36A 117.1(8) . . ?
N3A C50A Ir2 169.5(8) . . ?
C56A C51A C52A 124.0(10) . . ?
C56A C51A N3A 118.6(9) . . ?
C52A C51A N3A 117.4(10) . . ?
C51A C52A C53A 115.0(12) . . ?
C51A C52A C57A 120.7(10) . . ?
C53A C52A C57A 124.3(11) . . ?
C54A C53A C52A 120.6(13) . . ?
C55A C54A C53A 123.4(13) . . ?
C54A C55A C56A 120.3(14) . . ?
C51A C56A C55A 116.8(12) . . ?
C51A C56A C58A 121.8(9) . . ?
C55A C56A C58A 121.4(12) . . ?
N4A C62A C63A 123.7(9) . . ?
C62A C63A C64A 117.2(9) . . ?
C65A C64A C63A 120.9(9) . . ?
C64A C65A C66A 117.1(9) . . ?
C64A C65A C71A 120.2(9) . . ?
C66A C65A C71A 122.5(8) . . ?
N4A C66A C65A 123.6(9) . . ?
C72A C71A C79A 118.0(9) . . ?
C72A C71A C65A 122.7(8) . . ?
C79A C71A C65A 119.2(8) . . ?
C71A C72A C73A 123.8(9) . . ?
C74A C73A C78A 117.4(9) . . ?
C74A C73A C72A 124.9(9) . . ?
C78A C73A C72A 117.6(8) . . ?
C73A C74A C75A 121.6(9) . . ?
C76A C75A C74A 118.1(9) . . ?
C77A C76A C75A 121.9(10) . . ?
C76A C77A C78A 118.2(9) . . ?
O1A C78A C73A 119.9(8) . . ?
O1A C78A C77A 117.2(8) . . ?
C73A C78A C77A 122.8(9) . . ?
O2A C79A O1A 115.1(8) . . ?
O2A C79A C71A 127.9(9) . . ?
O1A C79A C71A 117.0(8) . . ?

_refine_diff_density_max         2.419
_refine_diff_density_min         -2.190
_refine_diff_density_rms         0.172

_shelx_res_file                  
; 
TITL yw18 in P1 
    twin5.res 
    created by SHELXL-2018/3 at 15:58:19 on 06-Aug-2021 
CELL 0.71073  12.37270  19.54140  21.13740  63.5786  75.7866  71.9584 
ZERR    4.00   0.00560   0.00890   0.00960   0.0048   0.0052   0.0048 
LATT 1 
SFAC C H N O F P IR 
UNIT 194 136 16 8 40 4 4 
TEMP -149.940 
SIZE 0.05 0.32 0.33 
  
L.S. 10 
BOND 
FMAP 2 
PLAN 50 
acta 50 
simu c50a n3a c51a c52a c53a c54a c55a c56a c57a c58a = 
  IR1 N4 C62 C63 C64 C65 C66 
delu c50a n3a c51a c52a c53a c54a c55a c56a c57a c58a = 
  IR1 N4 C62 C63 C64 C65 C66 
WGHT    0.059900   18.507401 
BASF   0.39268 
FVAR       0.20928 
IR2   7    0.799567    0.216280    0.292641    11.00000    0.01605    0.02117 = 
         0.02790   -0.01135   -0.00487   -0.00632 
IR1   7    0.317545    0.279869   -0.325305    11.00000    0.01645    0.01631 = 
         0.02100   -0.00669   -0.00108   -0.00764 
P1S   6    0.746386    0.088196    0.082568    11.00000    0.03212    0.02617 = 
         0.02585   -0.00707   -0.00286   -0.01012 
P2S   6    0.230138    0.414342    0.907490    11.00000    0.02414    0.02545 = 
         0.02320   -0.00842   -0.00204   -0.00885 
F1S   5    0.684705    0.146976    0.014208    11.00000    0.06056    0.04409 = 
         0.04987    0.00424   -0.02703   -0.01268 
F2S   5    0.806679    0.028049    0.152607    11.00000    0.05636    0.03587 = 
         0.03935   -0.00513   -0.02332   -0.01366 
F3S   5    0.851195    0.055921    0.035857    11.00000    0.05707    0.03989 = 
         0.06522   -0.02102    0.02581   -0.01608 
F4S   5    0.640690    0.120340    0.130903    11.00000    0.05414    0.02630 = 
         0.07118   -0.01829    0.01927   -0.00545 
F5S   5    0.808664    0.153734    0.073063    11.00000    0.05187    0.02845 = 
         0.06205   -0.01525   -0.01065   -0.02056 
F6S   5    0.685238    0.022047    0.093235    11.00000    0.06167    0.03679 = 
         0.05568   -0.01349   -0.01819   -0.02321 
F7S   5    0.236611    0.491252    0.835451    11.00000    0.06125    0.04584 = 
         0.04523   -0.00189   -0.00871   -0.02572 
F8S   5    0.221191    0.338765    0.979726    11.00000    0.05207    0.04158 = 
         0.02637    0.00053   -0.00914   -0.02584 
F9S   5    0.229566    0.364995    0.863974    11.00000    0.03998    0.04941 = 
         0.05022   -0.03215   -0.00571   -0.01623 
F10S  5    0.228766    0.463475    0.951831    11.00000    0.04154    0.04567 = 
         0.06011   -0.03623   -0.01120   -0.00893 
F11S  5    0.093164    0.439754    0.914429    11.00000    0.02335    0.04247 = 
         0.05390   -0.02577   -0.00887   -0.00171 
F12S  5    0.366979    0.388005    0.902215    11.00000    0.02245    0.06117 = 
         0.06666   -0.04308   -0.00266   -0.00588 
F1A   5    0.980550    0.236615    0.492116    11.00000    0.03541    0.04935 = 
         0.04496   -0.02282   -0.01628   -0.00963 
F2A   5    1.197312    0.058845    0.390918    11.00000    0.02871    0.04532 = 
         0.08657   -0.03796   -0.03235    0.01314 
F3A   5    0.690793   -0.061051    0.470377    11.00000    0.03076    0.01586 = 
         0.07145   -0.00639   -0.01633   -0.00649 
F4A   5    0.494841    0.159213    0.520929    11.00000    0.03864    0.03606 = 
         0.04457   -0.01576    0.00479   -0.01374 
F1    5    0.635320    0.448350   -0.491676    11.00000    0.02993    0.03367 = 
         0.05629   -0.00279    0.00280   -0.02261 
F2    5    0.746412    0.176730   -0.422109    11.00000    0.02246    0.04068 = 
         0.06094   -0.02438    0.00351   -0.00188 
F3    5    0.250323    0.236377   -0.547319    11.00000    0.04884    0.04351 = 
         0.04266   -0.02976   -0.00879   -0.01294 
F4    5    0.127115    0.490858   -0.555244    11.00000    0.04311    0.02557 = 
         0.03397   -0.00579   -0.01296   -0.00506 
O1    4    0.731703    0.414682   -0.270627    11.00000    0.02270    0.02080 = 
         0.03255   -0.00551   -0.00934   -0.01003 
O2    4    0.582723    0.418742   -0.311309    11.00000    0.04071    0.03091 = 
         0.03438    0.00326   -0.01740   -0.02016 
O1A   4    1.231279    0.394658    0.259546    11.00000    0.02741    0.03344 = 
         0.02437   -0.01132   -0.00079   -0.01824 
O2A   4    1.070298    0.355656    0.302416    11.00000    0.03727    0.04738 = 
         0.02482   -0.01796    0.00823   -0.02980 
N1    3    0.408507    0.166442   -0.312415    11.00000    0.02834    0.01467 = 
         0.03275   -0.01003   -0.00574   -0.00806 
N2    3    0.236961    0.396754   -0.349819    11.00000    0.01981    0.01833 = 
         0.01867   -0.00441    0.00025   -0.00676 
N3    3    0.077834    0.237403   -0.256273    11.00000    0.02202    0.01747 = 
         0.02774   -0.01336   -0.00014   -0.00692 
N4    3    0.385406    0.259014   -0.230608    11.00000    0.01650    0.03489 = 
         0.02660   -0.01142   -0.00643   -0.01052 
C1S   1    0.207326    0.117413    1.047787    11.00000    0.02807    0.03402 = 
         0.05307   -0.02256   -0.00288   -0.00570 
C2S   1    0.282220    0.130146    1.079182    11.00000    0.05656    0.05916 = 
         0.08979   -0.05925   -0.01167   -0.01010 
AFIX  43 
H2S   2    0.261188    0.176451    1.088038    11.00000   -1.20000 
AFIX   0 
C3S   1    0.383883    0.079063    1.097575    11.00000    0.05216    0.06624 = 
         0.05643   -0.03208   -0.01703   -0.01938 
AFIX  43 
H3S   2    0.432766    0.090143    1.118380    11.00000   -1.20000 
AFIX   0 
C4S   1    0.415611    0.011347    1.085942    11.00000    0.03406    0.04760 = 
         0.04672   -0.01097   -0.00374   -0.01683 
AFIX  43 
H4S   2    0.485331   -0.025602    1.099952    11.00000   -1.20000 
AFIX   0 
C5S   1    0.344450   -0.002388    1.053441    11.00000    0.04144    0.02683 = 
         0.05228   -0.01543   -0.00063   -0.02178 
AFIX  43 
H5S   2    0.367405   -0.048194    1.043684    11.00000   -1.20000 
AFIX   0 
C6S   1    0.240783    0.049374    1.035011    11.00000    0.02892    0.03610 = 
         0.03332   -0.00803   -0.00585   -0.02133 
AFIX  43 
H6S   2    0.192472    0.038505    1.013660    11.00000   -1.20000 
AFIX   0 
C7S   1    0.099187    0.177493    1.024163    11.00000    0.05538    0.05366 = 
         0.09934   -0.03789   -0.02116    0.00679 
AFIX 137 
H7S1  2    0.049325    0.185131    1.065493    11.00000   -1.50000 
H7S2  2    0.059544    0.159243    1.001897    11.00000   -1.50000 
H7S3  2    0.118062    0.227347    0.989671    11.00000   -1.50000 
AFIX   0 
C12   1    0.363999    0.102969   -0.274660    11.00000    0.03676    0.02765 = 
         0.02774   -0.01161    0.00976   -0.01680 
AFIX  43 
H12   2    0.285928    0.109657   -0.254353    11.00000   -1.20000 
AFIX   0 
C13   1    0.429623    0.027632   -0.264606    11.00000    0.03758    0.01492 = 
         0.03986   -0.00179   -0.00315   -0.01151 
AFIX  43 
H13   2    0.397635   -0.016850   -0.236661    11.00000   -1.20000 
AFIX   0 
C14   1    0.539478    0.018984   -0.295288    11.00000    0.04229    0.02445 = 
         0.03595   -0.00620   -0.00326   -0.00061 
AFIX  43 
H14   2    0.584932   -0.031615   -0.290942    11.00000   -1.20000 
AFIX   0 
C15   1    0.585663    0.084713   -0.333326    11.00000    0.02694    0.02878 = 
         0.03766   -0.01160    0.00366   -0.00623 
AFIX  43 
H15   2    0.663865    0.078599   -0.353411    11.00000   -1.20000 
AFIX   0 
C16   1    0.519117    0.158618   -0.342171    11.00000    0.01423    0.01960 = 
         0.02444   -0.00574   -0.00755   -0.00196 
C21   1    0.472312    0.301199   -0.383745    11.00000    0.01650    0.02736 = 
         0.01376   -0.00712    0.00000   -0.00910 
C22   1    0.498179    0.374907   -0.421225    11.00000    0.02185    0.01290 = 
         0.03021   -0.00650    0.00167   -0.00974 
AFIX  43 
H22   2    0.442463    0.421657   -0.423096    11.00000   -1.20000 
AFIX   0 
C23   1    0.609227    0.376794   -0.455702    11.00000    0.02539    0.03251 = 
         0.02743   -0.00566   -0.00158   -0.01745 
C24   1    0.692443    0.313360   -0.457605    11.00000    0.02137    0.04750 = 
         0.02680   -0.00981   -0.00122   -0.01784 
AFIX  43 
H24   2    0.766796    0.317976   -0.482474    11.00000   -1.20000 
AFIX   0 
C25   1    0.662915    0.240632   -0.420934    11.00000    0.02388    0.02512 = 
         0.02705   -0.00940    0.00015   -0.00018 
C26   1    0.555761    0.232168   -0.383555    11.00000    0.01675    0.01428 = 
         0.02228   -0.00737   -0.00586   -0.00083 
C32   1    0.222527    0.432587   -0.306042    11.00000    0.01750    0.02590 = 
         0.03882   -0.01925   -0.00292   -0.00883 
AFIX  43 
H32   2    0.254992    0.403853   -0.262597    11.00000   -1.20000 
AFIX   0 
C33   1    0.161821    0.510345   -0.321521    11.00000    0.02320    0.01879 = 
         0.03835   -0.01266    0.00073   -0.01084 
AFIX  43 
H33   2    0.152113    0.534247   -0.289358    11.00000   -1.20000 
AFIX   0 
C34   1    0.115511    0.552016   -0.386634    11.00000    0.03264    0.01888 = 
         0.03251   -0.01347    0.00109   -0.00931 
AFIX  43 
H34   2    0.074370    0.605216   -0.399480    11.00000   -1.20000 
AFIX   0 
C35   1    0.130371    0.514947   -0.431646    11.00000    0.01852    0.01664 = 
         0.02885   -0.00398   -0.00284   -0.00905 
AFIX  43 
H35   2    0.099632    0.542666   -0.475697    11.00000   -1.20000 
AFIX   0 
C36   1    0.191989    0.434929   -0.411848    11.00000    0.01791    0.02340 = 
         0.02108   -0.00801    0.00095   -0.01110 
C41   1    0.261756    0.307155   -0.418316    11.00000    0.01534    0.01719 = 
         0.01926   -0.00757   -0.00064   -0.00421 
C42   1    0.271015    0.255741   -0.448861    11.00000    0.02115    0.02701 = 
         0.01887   -0.00561   -0.00264   -0.00702 
AFIX  43 
H42   2    0.301194    0.201036   -0.424902    11.00000   -1.20000 
AFIX   0 
C43   1    0.235125    0.285937   -0.515509    11.00000    0.03043    0.03169 = 
         0.03758   -0.02160   -0.00264   -0.01487 
C44   1    0.189152    0.364499   -0.552779    11.00000    0.02841    0.03488 = 
         0.02849   -0.01421   -0.01163   -0.00629 
AFIX  43 
H44   2    0.168590    0.383581   -0.599139    11.00000   -1.20000 
AFIX   0 
C45   1    0.174516    0.414069   -0.519238    11.00000    0.02220    0.01677 = 
         0.03008   -0.00914   -0.00388   -0.00276 
C46   1    0.208002    0.388838   -0.453059    11.00000    0.01957    0.01837 = 
         0.01788   -0.00625    0.00324   -0.00837 
C50   1    0.170103    0.251073   -0.274790    11.00000    0.02712    0.01745 = 
         0.01461   -0.00897    0.00145   -0.00804 
C51   1   -0.026321    0.213246   -0.237917    11.00000    0.01257    0.01650 = 
         0.03048   -0.01050    0.00390   -0.00345 
C52   1   -0.096148    0.243666   -0.291210    11.00000    0.01668    0.03792 = 
         0.03437   -0.01991    0.00387   -0.01056 
C53   1   -0.195455    0.215008   -0.272402    11.00000    0.02442    0.04113 = 
         0.04889   -0.02837    0.00253   -0.01577 
AFIX  43 
H53   2   -0.246920    0.233626   -0.306391    11.00000   -1.20000 
AFIX   0 
C54   1   -0.218799    0.159822   -0.204671    11.00000    0.02010    0.03296 = 
         0.05864   -0.03018    0.00643   -0.01147 
AFIX  43 
H54   2   -0.285751    0.140424   -0.193158    11.00000   -1.20000 
AFIX   0 
C55   1   -0.147590    0.132332   -0.153598    11.00000    0.02198    0.01797 = 
         0.04548   -0.01260    0.00425   -0.00528 
AFIX  43 
H55   2   -0.165916    0.094567   -0.107427    11.00000   -1.20000 
AFIX   0 
C56   1   -0.048948    0.159514   -0.169178    11.00000    0.01324    0.01526 = 
         0.03571   -0.01746    0.00384   -0.00229 
C57   1   -0.068504    0.304719   -0.364547    11.00000    0.03591    0.05694 = 
         0.03908   -0.01791    0.00156   -0.02170 
AFIX 137 
H57A  2   -0.041835    0.344472   -0.360088    11.00000   -1.50000 
H57B  2   -0.137434    0.329842   -0.388698    11.00000   -1.50000 
H57C  2   -0.008339    0.279384   -0.392348    11.00000   -1.50000 
AFIX   0 
C58   1    0.030546    0.132790   -0.113570    11.00000    0.02386    0.03920 = 
         0.03167   -0.00592   -0.00525   -0.00314 
AFIX 137 
H58A  2   -0.007489    0.105127   -0.066212    11.00000   -1.50000 
H58B  2    0.048897    0.178663   -0.114680    11.00000   -1.50000 
H58C  2    0.101321    0.097404   -0.124077    11.00000   -1.50000 
AFIX   0 
C62   1    0.357581    0.206057   -0.165469    11.00000    0.01895    0.01396 = 
         0.03247   -0.00679   -0.00047   -0.01205 
AFIX  43 
H62   2    0.302956    0.178014   -0.159789    11.00000   -1.20000 
AFIX   0 
C63   1    0.404459    0.190774   -0.107013    11.00000    0.03588    0.03101 = 
         0.02930   -0.00114   -0.00811   -0.01491 
AFIX  43 
H63   2    0.380810    0.153833   -0.061679    11.00000   -1.20000 
AFIX   0 
C64   1    0.486256    0.229145   -0.114001    11.00000    0.04040    0.02649 = 
         0.02204   -0.00201   -0.01195   -0.01247 
AFIX  43 
H64   2    0.520636    0.217561   -0.073757    11.00000   -1.20000 
AFIX   0 
C65   1    0.517882    0.284277   -0.179493    11.00000    0.02641    0.02016 = 
         0.02144   -0.00660   -0.00657   -0.00587 
C66   1    0.464031    0.297731   -0.236949    11.00000    0.02569    0.02103 = 
         0.01836   -0.00474   -0.00139   -0.01278 
AFIX  43 
H66   2    0.483939    0.335945   -0.282481    11.00000   -1.20000 
AFIX   0 
C71   1    0.610731    0.324769   -0.190577    11.00000    0.02551    0.01914 = 
         0.02417   -0.00779   -0.00712   -0.00834 
C72   1    0.674245    0.304637   -0.138676    11.00000    0.02072    0.01740 = 
         0.02134   -0.00452   -0.00299   -0.00706 
AFIX  43 
H72   2    0.654154    0.267141   -0.092744    11.00000   -1.20000 
AFIX   0 
C73   1    0.769430    0.336189   -0.148627    11.00000    0.01349    0.01732 = 
         0.03344   -0.01639   -0.00063   -0.00040 
C74   1    0.837381    0.315110   -0.096749    11.00000    0.02273    0.02907 = 
         0.03772   -0.01829   -0.00550   -0.01069 
AFIX  43 
H74   2    0.819828    0.278371   -0.049861    11.00000   -1.20000 
AFIX   0 
C75   1    0.930530    0.347252   -0.112866    11.00000    0.02589    0.03140 = 
         0.04361   -0.01825   -0.01076   -0.00508 
AFIX  43 
H75   2    0.975735    0.333616   -0.076763    11.00000   -1.20000 
AFIX   0 
C76   1    0.958046    0.398891   -0.180948    11.00000    0.02197    0.02867 = 
         0.05239   -0.02670   -0.00361   -0.00731 
AFIX  43 
H76   2    1.023032    0.420040   -0.191544    11.00000   -1.20000 
AFIX   0 
C77   1    0.893549    0.420491   -0.233885    11.00000    0.02063    0.02483 = 
         0.03868   -0.01635    0.00041   -0.00839 
AFIX  43 
H77   2    0.913476    0.456033   -0.280909    11.00000   -1.20000 
AFIX   0 
C78   1    0.798946    0.389552   -0.217519    11.00000    0.02150    0.01673 = 
         0.03730   -0.01516   -0.00845    0.00032 
C79   1    0.636013    0.387697   -0.260334    11.00000    0.02005    0.01697 = 
         0.03458   -0.01450   -0.00571   -0.00334 
N1A   3    0.925119    0.132130    0.266346    11.00000    0.01345    0.03413 = 
         0.04129   -0.01756   -0.00354   -0.00878 
N2A   3    0.684198    0.293474    0.331621    11.00000    0.01706    0.01910 = 
         0.02696   -0.01029   -0.00836   -0.00138 
N3A   3    0.597796    0.237576    0.215278    11.00000    0.02694    0.02420 = 
         0.02857   -0.01103   -0.00899   -0.00671 
N4A   3    0.887157    0.300073    0.203674    11.00000    0.02475    0.02616 = 
         0.02763   -0.01341   -0.00024   -0.01592 
C12A  1    0.919424    0.104967    0.219623    11.00000    0.03016    0.04160 = 
         0.05783   -0.03960   -0.01116    0.00598 
AFIX  43 
H12A  2    0.850522    0.122710    0.198971    11.00000   -1.20000 
AFIX   0 
C13A  1    1.009749    0.051859    0.199768    11.00000    0.04291    0.05376 = 
         0.06578   -0.04785   -0.00930   -0.00274 
AFIX  43 
H13A  2    1.003329    0.034900    0.165407    11.00000   -1.20000 
AFIX   0 
C14A  1    1.104388    0.025666    0.229776    11.00000    0.05453    0.05923 = 
         0.12469   -0.06849   -0.01921   -0.00405 
AFIX  43 
H14A  2    1.166805   -0.010262    0.216420    11.00000   -1.20000 
AFIX   0 
C15A  1    1.114945    0.049828    0.281254    11.00000    0.03612    0.05415 = 
         0.08377   -0.05186   -0.02120    0.00986 
AFIX  43 
H15A  2    1.182963    0.030391    0.303101    11.00000   -1.20000 
AFIX   0 
C16A  1    1.021359    0.103635    0.299079    11.00000    0.01941    0.02854 = 
         0.05175   -0.02519   -0.00817   -0.00427 
C21A  1    0.915608    0.192678    0.356256    11.00000    0.02186    0.01940 = 
         0.02988   -0.01178    0.00099   -0.01118 
C22A  1    0.904044    0.226436    0.407169    11.00000    0.01978    0.01817 = 
         0.02671   -0.01258   -0.00313    0.00163 
AFIX  43 
H22A  2    0.836161    0.263699    0.413142    11.00000   -1.20000 
AFIX   0 
C23A  1    0.990856    0.204501    0.446346    11.00000    0.02023    0.03132 = 
         0.02582   -0.01200   -0.00935   -0.00748 
C24A  1    1.089721    0.147125    0.443931    11.00000    0.02280    0.03720 = 
         0.05008   -0.02098   -0.02036   -0.00533 
AFIX  43 
H24A  2    1.147120    0.130375    0.473804    11.00000   -1.20000 
AFIX   0 
C25A  1    1.098917    0.115483    0.394034    11.00000    0.02655    0.03254 = 
         0.06203   -0.01676   -0.01876   -0.00165 
C26A  1    1.015250    0.135682    0.351615    11.00000    0.02911    0.02140 = 
         0.03777   -0.01547   -0.01104   -0.00393 
C32A  1    0.675005    0.371889    0.301952    11.00000    0.02115    0.02602 = 
         0.02458   -0.00680   -0.00381   -0.01111 
AFIX  43 
H32A  2    0.723976    0.393560    0.259624    11.00000   -1.20000 
AFIX   0 
C33A  1    0.598344    0.420976    0.330359    11.00000    0.02383    0.02708 = 
         0.04528   -0.01402   -0.01336   -0.00526 
AFIX  43 
H33A  2    0.594514    0.475803    0.307802    11.00000   -1.20000 
AFIX   0 
C34A  1    0.525724    0.391187    0.392194    11.00000    0.02145    0.02998 = 
         0.03528   -0.02227   -0.00592   -0.00344 
AFIX  43 
H34A  2    0.471396    0.424760    0.412512    11.00000   -1.20000 
AFIX   0 
C35A  1    0.535390    0.309002    0.423972    11.00000    0.01931    0.02337 = 
         0.03364   -0.01024   -0.00279   -0.00601 
AFIX  43 
H35A  2    0.487281    0.286697    0.466538    11.00000   -1.20000 
AFIX   0 
C36A  1    0.613035    0.261814    0.393986    11.00000    0.02475    0.02512 = 
         0.02069   -0.00346   -0.00812   -0.01430 
C41A  1    0.720234    0.140507    0.378046    11.00000    0.00916    0.01784 = 
         0.03802   -0.00941   -0.00767   -0.00521 
C42A  1    0.739067    0.059269    0.395573    11.00000    0.02237    0.02108 = 
         0.04902   -0.00975   -0.02079    0.00032 
AFIX  43 
H42A  2    0.794761    0.035046    0.367338    11.00000   -1.20000 
AFIX   0 
C43A  1    0.675075    0.016636    0.454132    11.00000    0.02458    0.01726 = 
         0.05477   -0.00405   -0.02369   -0.00270 
C44A  1    0.593616    0.048159    0.498090    11.00000    0.03386    0.02683 = 
         0.03046    0.00296   -0.01317   -0.01348 
AFIX  43 
H44A  2    0.552235    0.016405    0.539290    11.00000   -1.20000 
AFIX   0 
C45A  1    0.575297    0.128259    0.479135    11.00000    0.02281    0.02879 = 
         0.02628   -0.00855   -0.00406   -0.01017 
C46A  1    0.634062    0.176794    0.419194    11.00000    0.01654    0.01855 = 
         0.03080   -0.00797   -0.00435   -0.00300 
C50A  1    0.676653    0.231177    0.236820    11.00000    0.01230    0.02271 = 
         0.01910   -0.00835   -0.00069    0.00132 
C51A  1    0.493759    0.242435    0.195696    11.00000    0.02952    0.03043 = 
         0.04507   -0.01937   -0.01746   -0.01097 
C52A  1    0.482260    0.278458    0.122684    11.00000    0.05473    0.02860 = 
         0.04396   -0.01783   -0.03377    0.00895 
C53A  1    0.375695    0.281325    0.105940    11.00000    0.05466    0.04498 = 
         0.08919   -0.05412   -0.05457    0.03223 
AFIX  43 
H53A  2    0.361432    0.305354    0.057694    11.00000   -1.20000 
AFIX   0 
C54A  1    0.295226    0.250328    0.157814    11.00000    0.03609    0.07903 = 
         0.12681   -0.08070   -0.04117    0.01777 
AFIX  43 
H54A  2    0.226121    0.251931    0.144623    11.00000   -1.20000 
AFIX   0 
C55A  1    0.307473    0.217294    0.227156    11.00000    0.02153    0.05714 = 
         0.11746   -0.06695   -0.01210   -0.00226 
AFIX  43 
H55A  2    0.247641    0.196473    0.261640    11.00000   -1.20000 
AFIX   0 
C56A  1    0.408333    0.213317    0.249070    11.00000    0.01498    0.03037 = 
         0.06680   -0.03450   -0.00780    0.00242 
C57A  1    0.577975    0.310265    0.068244    11.00000    0.07206    0.03069 = 
         0.04005   -0.01297   -0.02273    0.00568 
AFIX 137 
H57D  2    0.650712    0.271494    0.078985    11.00000   -1.50000 
H57E  2    0.582016    0.358913    0.069547    11.00000   -1.50000 
H57F  2    0.563548    0.321109    0.020736    11.00000   -1.50000 
AFIX   0 
C58A  1    0.423306    0.178376    0.325662    11.00000    0.04564    0.06549 = 
         0.05604   -0.02657    0.01258   -0.03362 
AFIX 137 
H58D  2    0.364131    0.149101    0.353877    11.00000   -1.50000 
H58E  2    0.416484    0.220276    0.340921    11.00000   -1.50000 
H58F  2    0.499181    0.142701    0.332718    11.00000   -1.50000 
AFIX   0 
C62A  1    0.877093    0.318615    0.135986    11.00000    0.02817    0.02195 = 
         0.04364   -0.01606   -0.00864   -0.00884 
AFIX  43 
H62A  2    0.823307    0.299055    0.127308    11.00000   -1.20000 
AFIX   0 
C63A  1    0.940603    0.364655    0.077960    11.00000    0.03248    0.03129 = 
         0.02394   -0.00988   -0.00263   -0.01249 
AFIX  43 
H63A  2    0.931942    0.376003    0.030618    11.00000   -1.20000 
AFIX   0 
C64A  1    1.018326    0.393888    0.091925    11.00000    0.02583    0.03217 = 
         0.02923   -0.01788    0.00452   -0.01054 
AFIX  43 
H64A  2    1.064053    0.425187    0.053380    11.00000   -1.20000 
AFIX   0 
C65A  1    1.029267    0.377834    0.160779    11.00000    0.01982    0.01827 = 
         0.02704   -0.01311   -0.00035   -0.00268 
C66A  1    0.961805    0.330277    0.215240    11.00000    0.02373    0.02959 = 
         0.02572   -0.00925   -0.00591   -0.01159 
AFIX  43 
H66A  2    0.968485    0.318378    0.263059    11.00000   -1.20000 
AFIX   0 
C71A  1    1.119014    0.404555    0.175017    11.00000    0.01180    0.02530 = 
         0.02468   -0.01295    0.00487   -0.00096 
C72A  1    1.190483    0.444912    0.122831    11.00000    0.03212    0.02170 = 
         0.02265   -0.00906   -0.00141   -0.01048 
AFIX  43 
H72A  2    1.175854    0.464184    0.075081    11.00000   -1.20000 
AFIX   0 
C73A  1    1.286003    0.460384    0.134715    11.00000    0.02052    0.02096 = 
         0.03621   -0.01200   -0.00232   -0.00858 
C74A  1    1.363907    0.498896    0.081677    11.00000    0.04680    0.04106 = 
         0.02240   -0.00617   -0.00469   -0.02322 
AFIX  43 
H74A  2    1.350600    0.520503    0.033405    11.00000   -1.20000 
AFIX   0 
C75A  1    1.462957    0.506838    0.097688    11.00000    0.02693    0.03573 = 
         0.02891   -0.00639    0.00369   -0.01639 
AFIX  43 
H75A  2    1.516412    0.532696    0.060881    11.00000   -1.20000 
AFIX   0 
C76A  1    1.479582    0.475840    0.168491    11.00000    0.02553    0.03244 = 
         0.04728   -0.01757   -0.00482   -0.01314 
AFIX  43 
H76A  2    1.545596    0.480701    0.180047    11.00000   -1.20000 
AFIX   0 
C77A  1    1.403101    0.438126    0.222697    11.00000    0.01458    0.04237 = 
         0.03338   -0.01560   -0.00405   -0.01497 
AFIX  43 
H77A  2    1.415378    0.417532    0.271065    11.00000   -1.20000 
AFIX   0 
C78A  1    1.307474    0.431030    0.204684    11.00000    0.02301    0.01815 = 
         0.03781   -0.01736    0.00331   -0.00848 
C79A  1    1.133884    0.382610    0.248803    11.00000    0.01919    0.02820 = 
         0.03341   -0.01750   -0.00244   -0.00881 
  
HKLF 5 
  
  
  
  
REM  yw18 in P1 
REM wR2 = 0.1198, GooF = S = 1.058, Restrained GooF = 1.054 for all data 
REM R1 = 0.0450 for 14158 Fo > 4sig(Fo) and 0.0617 for all 16458 data 
REM 1204 parameters refined using 134 restraints 
  
END 
  
WGHT      0.0599     18.5006 
  
REM Highest difference peak  2.419,  deepest hole -2.190,  1-sigma level  0.172 
Q1    1   0.7873  0.1949  0.3440  11.00000  0.05    2.42 
Q2    1   0.3176  0.2942 -0.3670  11.00000  0.05    2.25 
Q3    1   0.2967  0.2573 -0.2744  11.00000  0.05    2.09 
Q4    1   0.8184  0.2450  0.2388  11.00000  0.05    1.36 
Q5    1   0.7777  0.2222  0.2710  11.00000  0.05    1.21 
Q6    1   0.7593  0.2315  0.2806  11.00000  0.05    1.19 
Q7    1   0.3709  0.2606 -0.3213  11.00000  0.05    1.17 
Q8    1   0.3061  0.2425 -0.2399  11.00000  0.05    1.13 
Q9    1   0.3800  0.3180 -0.3758  11.00000  0.05    1.11 
Q10   1   0.2622  0.2939 -0.3321  11.00000  0.05    1.08 
Q11   1   0.5939  0.2574  0.3082  11.00000  0.05    0.89 
Q12   1   1.2447  0.0763  0.2817  11.00000  0.05    0.87 
Q13   1   0.3379  0.3200 -0.4141  11.00000  0.05    0.86 
Q14   1   0.8821  0.2024  0.3294  11.00000  0.05    0.83 
Q15   1   0.8112  0.2569  0.2078  11.00000  0.05    0.82 
Q16   1   0.2446  0.1187  0.9425  11.00000  0.05    0.80 
Q17   1   0.2386  0.3253 -0.3306  11.00000  0.05    0.75 
Q18   1   0.8799  0.4287 -0.3235  11.00000  0.05    0.74 
Q19   1   0.3953  0.3100  0.2780  11.00000  0.05    0.73 
Q20   1   0.7217  0.2761  0.2823  11.00000  0.05    0.73 
Q21   1  -0.0002  0.3115 -0.3014  11.00000  0.05    0.72 
Q22   1  -0.0213  0.3793 -0.3248  11.00000  0.05    0.72 
Q23   1   0.8736  0.3787  0.0177  11.00000  0.05    0.71 
Q24   1   0.7993  0.3614  0.0530  11.00000  0.05    0.70 
Q25   1   1.4134  0.3555  0.2457  11.00000  0.05    0.70 
Q26   1   0.2082  0.1944  1.0948  11.00000  0.05    0.69 
Q27   1   1.2042  0.0837  0.3345  11.00000  0.05    0.69 
Q28   1   0.3140  0.2711 -0.0881  11.00000  0.05    0.67 
Q29   1   0.2965  0.2182 -0.1923  11.00000  0.05    0.66 
Q30   1   0.6969  0.2963  0.2265  11.00000  0.05    0.65 
Q31   1   0.3123  0.1563 -0.0911  11.00000  0.05    0.65 
Q32   1   0.3458  0.2853 -0.2510  11.00000  0.05    0.65 
Q33   1   0.8006  0.3842 -0.2441  11.00000  0.05    0.64 
Q34   1   0.5735  0.2158 -0.1375  11.00000  0.05    0.64 
Q35   1   0.8770  0.3315  0.0610  11.00000  0.05    0.63 
Q36   1   0.1137  0.3211 -0.3030  11.00000  0.05    0.62 
Q37   1   0.5871  0.2893  0.2342  11.00000  0.05    0.62 
Q38   1   0.2408  0.1731 -0.1008  11.00000  0.05    0.62 
Q39   1   0.8569  0.3107  0.0378  11.00000  0.05    0.61 
Q40   1   0.4377  0.2867 -0.2800  11.00000  0.05    0.61 
Q41   1   1.0456  0.3178  0.0074  11.00000  0.05    0.61 
Q42   1   0.3022  0.2736 -0.3955  11.00000  0.05    0.60 
Q43   1  -0.2647  0.1914 -0.3170  11.00000  0.05    0.60 
Q44   1   0.7946  0.3378  0.1111  11.00000  0.05    0.60 
Q45   1   1.2211  0.4595  0.1562  11.00000  0.05    0.60 
Q46   1   0.4136  0.0014  1.0364  11.00000  0.05    0.59 
Q47   1   1.3430  0.3618  0.2940  11.00000  0.05    0.59 
Q48   1  -0.2968  0.1301 -0.2828  11.00000  0.05    0.59 
Q49   1  -0.0769  0.4143 -0.3666  11.00000  0.05    0.58 
Q50   1   0.3152  0.1678 -0.1459  11.00000  0.05    0.58 
;
_shelx_res_checksum              96806

_shelx_hkl_file                  
; 
   1   0   0 85.5943 3.24014   1 
   2   0   1 2539.82 102.460  -2 
   2   0   0 2539.82 102.460   1 
   3   0   1 584.453 15.9701  -2 
   3   0   0 584.453 15.9701   1 
   4   0   2 114.426 5.48855  -2 
   4   0   0 114.426 5.48855   1 
   5   0   2 92.5386 3.49210  -2 
   5   0   0 92.5386 3.49210   1 
   6   0   2 86.0639 8.16341  -2 
   6   0   0 86.0639 8.16341   1 
   7   0   3 811.693 20.7657  -2 
   7   0   0 811.693 20.7657   1 
   8   0   3 813.703 23.1180  -2 
   8   0   0 813.703 23.1180   1 
   9   0   4 700.639 33.2415  -2 
   9   0   0 700.639 33.2415   1 
  10   0   4 887.426 25.9806  -2 
  10   0   0 887.426 25.9806   1 
  12   0   5 49.1827 8.31578  -2 
  12   0   0 49.1827 8.31578   1 
  13   0   5 23.6740 19.5821  -2 
  13   0   0 23.6740 19.5821   1 
  14   0   6 95.4775 30.2469  -2 
  14   0   0 95.4775 30.2469   1 
  15   0   6 61.4153 12.5991  -2 
  15   0   0 61.4153 12.5991   1 
  15  -1   5 64.3724 25.1646  -2 
 -15   1   0 64.3724 25.1646   1 
  14  -1   5 303.796 16.2769  -2 
 -14   1   0 303.796 16.2769   1 
  12  -1   4 241.809 12.8706  -2 
 -12   1   0 241.809 12.8706   1 
  10  -1   3 232.904 13.1640  -2 
 -10   1   0 232.904 13.1640   1 
   9  -1   3 4.08027 4.26562  -2 
  -9   1   0 4.08027 4.26562   1 
   8  -1   2 184.476 17.7426  -2 
  -8   1   0 184.476 17.7426   1 
   7  -1   2 507.537 15.0287  -2 
  -7   1   0 507.537 15.0287   1 
   6  -1   2 980.771 64.3091  -2 
  -6   1   0 980.771 64.3091   1 
   5  -1   1 570.152 14.6573  -2 
  -5   1   0 570.152 14.6573   1 
   4  -1   1 978.722 26.6300  -2 
  -4   1   0 978.722 26.6300   1 
  -3   1   0 15.8772 3.45952  -2 
  -3   1   0 15.8772 3.45952   1 
  -2   1   0 896.021 26.5994  -2 
  -2   1   0 896.021 26.5994   1 
  -1   1   0 43.3527 5.16059  -2 
  -1   1   0 43.3527 5.16059   1 
   0   1   1 45.0631 3.09777  -2 
   0   1   0 45.0631 3.09777   1 
   1   1   0 1.51660 0.36788   1 
   2   1   2 2567.34 148.094  -2 
   2   1   0 2567.34 148.094   1 
   3   1   2 473.212 9.91997  -2 
   3   1   0 473.212 9.91997   1 
   4   1   3 922.849 55.6544  -2 
   4   1   0 922.849 55.6544   1 
   5   1   3 225.471 6.46097  -2 
   5   1   0 225.471 6.46097   1 
   6   1   3 815.112 22.6231  -2 
   6   1   0 815.112 22.6231   1 
   7   1   4 462.580 12.6439  -2 
   7   1   0 462.580 12.6439   1 
   8   1   4 109.027 5.00379  -2 
   8   1   0 109.027 5.00379   1 
  10   1   5 52.9271 5.12175  -2 
  10   1   0 52.9271 5.12175   1 
  12   1   6 469.447 21.8996  -2 
  12   1   0 469.447 21.8996   1 
  13   1   6 395.743 20.0294  -2 
  13   1   0 395.743 20.0294   1 
  15   1   7 87.1646 16.0617  -2 
  15   1   0 87.1646 16.0617   1 
  14  -2   4 33.0159 9.98203  -2 
 -14   2   0 33.0159 9.98203   1 
  12  -2   3 76.9702 10.4426  -2 
 -12   2   0 76.9702 10.4426   1 
  11  -2   3 59.4892 17.5808  -2 
 -11   2   0 59.4892 17.5808   1 
  10  -2   2 613.816 42.6486  -2 
 -10   2   0 613.816 42.6486   1 
   9  -2   2 222.865 10.4666  -2 
  -9   2   0 222.865 10.4666   1 
   7  -2   1 616.006 20.5649  -2 
  -7   2   0 616.006 20.5649   1 
   6  -2   1 764.475 21.6672  -2 
  -6   2   0 764.475 21.6672   1 
  -5   2   0 3.00041 3.01962  -2 
  -5   2   0 3.00041 3.01962   1 
  -4   2   0 13.4781 1.99000  -2 
  -4   2   0 13.4781 1.99000   1 
  -3   2   1 125.278 10.2120  -2 
  -3   2   0 125.278 10.2120   1 
  -2   2   1 22.0070 1.26465  -2 
  -2   2   0 22.0070 1.26465   1 
  -1   2   1 702.381 28.9790  -2 
  -1   2   0 702.381 28.9790   1 
   0   2   2 4751.45 192.598  -2 
   0   2   0 4751.45 192.598   1 
   1   2   0 2538.34 58.4106   1 
   2   2   0 592.068 13.2123   1 
   3   2   3 3945.56 79.8596  -2 
   3   2   0 3945.56 79.8596   1 
   4   2   3 809.461 33.8559  -2 
   4   2   0 809.461 33.8559   1 
   5   2   4 188.176 5.08469  -2 
   5   2   0 188.176 5.08469   1 
   6   2   4 118.714 3.97281  -2 
   6   2   0 118.714 3.97281   1 
   7   2   5 448.666 17.3970  -2 
   7   2   0 448.666 17.3970   1 
   8   2   5 282.027 8.42693  -2 
   8   2   0 282.027 8.42693   1 
  10   2   6 240.247 9.64907  -2 
  10   2   0 240.247 9.64907   1 
  11   2   6 443.749 19.9501  -2 
  11   2   0 443.749 19.9501   1 
  12   2   7 121.646 26.4150  -2 
  12   2   0 121.646 26.4150   1 
  13   2   7 15.4388 8.61715  -2 
  13   2   0 15.4388 8.61715   1 
  15   2   8 107.454 19.1331  -2 
  15   2   0 107.454 19.1331   1 
  14  -3   3 186.968 14.8509  -2 
 -14   3   0 186.968 14.8509   1 
  12  -3   2 418.065 25.4574  -2 
 -12   3   0 418.065 25.4574   1 
  11  -3   2 75.6638 10.1142  -2 
 -11   3   0 75.6638 10.1142   1 
   9  -3   1 17.1892 3.72493  -2 
  -9   3   0 17.1892 3.72493   1 
   8  -3   1 361.159 27.1595  -2 
  -8   3   0 361.159 27.1595   1 
  -7   3   0 76.7458 4.76106  -2 
  -7   3   0 76.7458 4.76106   1 
  -6   3   0 2245.46 68.6852  -2 
  -6   3   0 2245.46 68.6852   1 
  -5   3   1 1145.53 41.7802  -2 
  -5   3   0 1145.53 41.7802   1 
  -4   3   1 1165.49 31.7378  -2 
  -4   3   0 1165.49 31.7378   1 
  -3   3   0 140.089 5.16999   1 
  -2   3   2 3231.70 62.2166  -2 
  -2   3   0 3231.70 62.2166   1 
  -1   3   2 13.2686 2.32507  -2 
  -1   3   0 13.2686 2.32507   1 
   0   3   3 207.726 9.97663  -2 
   0   3   0 207.726 9.97663   1 
   1   3   3 610.871 14.4349  -2 
   1   3   0 610.871 14.4349   1 
   2   3   0 2203.02 55.6960   1 
   3   3   4 1142.98 25.3857  -2 
   3   3   0 1142.98 25.3857   1 
   4   3   4 1380.24 36.8745  -2 
   4   3   0 1380.24 36.8745   1 
   5   3   5 1878.41 45.6765  -2 
   5   3   0 1878.41 45.6765   1 
   6   3   5 1575.48 37.6504  -2 
   6   3   0 1575.48 37.6504   1 
   7   3   0 113.033 10.8094   1 
   8   3   6 167.203 5.93138  -2 
   8   3   0 167.203 5.93138   1 
   9   3   6 153.438 9.22676  -2 
   9   3   0 153.438 9.22676   1 
  10   3   7 61.4193 7.07077  -2 
  10   3   0 61.4193 7.07077   1 
  11   3   7 761.442 23.1598  -2 
  11   3   0 761.442 23.1598   1 
  13   3   8 508.031 20.9474  -2 
  13   3   0 508.031 20.9474   1 
  15   3   9 112.363 20.7192  -2 
  15   3   0 112.363 20.7192   1 
  14  -4   2 122.624 15.3802  -2 
 -14   4   0 122.624 15.3802   1 
  13  -4   2 -30.880 23.4589  -2 
 -13   4   0 -30.880 23.4589   1 
  11  -4   1 145.514 9.95400  -2 
 -11   4   0 145.514 9.95400   1 
  -9   4   0 52.5956 5.83649  -2 
  -9   4   0 52.5956 5.83649   1 
  -8   4   0 1264.43 46.0984  -2 
  -8   4   0 1264.43 46.0984   1 
  -7   4   1 656.665 31.1513  -2 
  -7   4   0 656.665 31.1513   1 
  -6   4   1 709.878 23.2659  -2 
  -6   4   0 709.878 23.2659   1 
  -5   4   0 176.581 9.95858   1 
  -4   4   2 172.245 4.87761  -2 
  -4   4   0 172.245 4.87761   1 
  -3   4   2 197.623 5.40369  -2 
  -3   4   0 197.623 5.40369   1 
  -2   4   3 489.833 11.2965  -2 
  -2   4   0 489.833 11.2965   1 
  -1   4   3 5776.44 134.679  -2 
  -1   4   0 5776.44 134.679   1 
   0   4   4 938.412 54.7521  -2 
   0   4   0 938.412 54.7521   1 
   1   4   4 1557.42 33.9441  -2 
   1   4   0 1557.42 33.9441   1 
   2   4   0 258.486 6.59682   1 
   3   4   5 266.482 7.75249  -2 
   3   4   0 266.482 7.75249   1 
   4   4   5 330.849 7.96274  -2 
   4   4   0 330.849 7.96274   1 
   5   4   6 385.746 14.6348  -2 
   5   4   0 385.746 14.6348   1 
   6   4   6 198.275 4.95908  -2 
   6   4   0 198.275 4.95908   1 
   7   4   6 791.532 22.2197  -2 
   7   4   0 791.532 22.2197   1 
   8   4   7 327.371 10.6722  -2 
   8   4   0 327.371 10.6722   1 
   9   4   7 763.455 21.9780  -2 
   9   4   0 763.455 21.9780   1 
  10   4   8 131.255 18.7888  -2 
  10   4   0 131.255 18.7888   1 
  11   4   8 397.068 13.7789  -2 
  11   4   0 397.068 13.7789   1 
  13   4   9 33.8974 14.1476  -2 
  13   4   0 33.8974 14.1476   1 
  13  -5   1 165.026 14.0192  -2 
 -13   5   0 165.026 14.0192   1 
 -11   5   0 49.4276 8.96737  -2 
 -11   5   0 49.4276 8.96737   1 
  -9   5   1 109.696 16.2202  -2 
  -9   5   0 109.696 16.2202   1 
  -8   5   1 21.1678 4.31250  -2 
  -8   5   0 21.1678 4.31250   1 
  -7   5   2 172.306 17.1173  -2 
  -7   5   0 172.306 17.1173   1 
  -6   5   2 736.907 24.1346  -2 
  -6   5   0 736.907 24.1346   1 
  -5   5   2 1190.36 37.4405  -2 
  -5   5   0 1190.36 37.4405   1 
  -4   5   3 823.231 18.9853  -2 
  -4   5   0 823.231 18.9853   1 
  -3   5   3 2621.45 50.8656  -2 
  -3   5   0 2621.45 50.8656   1 
  -2   5   4 1797.12 73.9841  -2 
  -2   5   0 1797.12 73.9841   1 
  -1   5   4 1081.68 24.1632  -2 
  -1   5   0 1081.68 24.1632   1 
   0   5   4 2716.68 110.434  -2 
   0   5   0 2716.68 110.434   1 
   1   5   5 16.5515 2.11139  -2 
   1   5   0 16.5515 2.11139   1 
   2   5   5 98.0330 3.62154  -2 
   2   5   0 98.0330 3.62154   1 
   3   5   6 310.583 14.6260  -2 
   3   5   0 310.583 14.6260   1 
   4   5   6 167.923 4.93027  -2 
   4   5   0 167.923 4.93027   1 
   5   5   0 1825.62 43.7276   1 
   6   5   7 726.940 15.6223  -2 
   6   5   0 726.940 15.6223   1 
   7   5   7 894.978 19.1133  -2 
   7   5   0 894.978 19.1133   1 
   8   5   8 0.89326 3.22317  -2 
   8   5   0 0.89326 3.22317   1 
   9   5   8 185.809 6.85480  -2 
   9   5   0 185.809 6.85480   1 
  11   5   9 283.995 14.5273  -2 
  11   5   0 283.995 14.5273   1 
  13   5  10 470.498 38.8670  -2 
  13   5   0 470.498 38.8670   1 
  14   5  10 88.2127 21.7494  -2 
  14   5   0 88.2127 21.7494   1 
 -13   6   0 11.4277 7.87771  -2 
 -13   6   0 11.4277 7.87771   1 
 -11   6   1 101.101 18.7774  -2 
 -11   6   0 101.101 18.7774   1 
 -10   6   1 230.934 17.0228  -2 
 -10   6   0 230.934 17.0228   1 
  -8   6   2 603.333 21.2073  -2 
  -8   6   0 603.333 21.2073   1 
  -6   6   3 138.954 6.47405  -2 
  -6   6   0 138.954 6.47405   1 
  -5   6   3 421.189 10.6574  -2 
  -5   6   0 421.189 10.6574   1 
  -4   6   4 436.987 10.0566  -2 
  -4   6   0 436.987 10.0566   1 
  -3   6   4 97.4217 2.97907  -2 
  -3   6   0 97.4217 2.97907   1 
  -2   6   0 384.748 12.3792   1 
  -1   6   5 1376.18 28.7048  -2 
  -1   6   0 1376.18 28.7048   1 
   0   6   5 854.823 19.0607  -2 
   0   6   0 854.823 19.0607   1 
   1   6   6 1704.54 39.9312  -2 
   1   6   0 1704.54 39.9312   1 
   2   6   6 679.355 16.4979  -2 
   2   6   0 679.355 16.4979   1 
   3   6   0 1084.35 25.7618   1 
   4   6   7 655.818 15.9073  -2 
   4   6   0 655.818 15.9073   1 
   5   6   7 70.4498 3.88557  -2 
   5   6   0 70.4498 3.88557   1 
   6   6   8 56.7034 3.17829  -2 
   6   6   0 56.7034 3.17829   1 
   7   6   8 909.040 19.4280  -2 
   7   6   0 909.040 19.4280   1 
   8   6   9 265.599 13.7548  -2 
   8   6   0 265.599 13.7548   1 
   9   6   9 733.424 19.3659  -2 
   9   6   0 733.424 19.3659   1 
  10   6   9 357.717 26.2724  -2 
  10   6   0 357.717 26.2724   1 
  11   6  10 461.676 20.6271  -2 
  11   6   0 461.676 20.6271   1 
  12   6  10 3.04228 16.1590  -2 
  12   6   0 3.04228 16.1590   1 
  14   6  11 78.3430 14.5459  -2 
  14   6   0 78.3430 14.5459   1 
 -13   7   1 191.429 15.8051  -2 
 -13   7   0 191.429 15.8051   1 
 -10   7   2 160.016 11.8804  -2 
 -10   7   0 160.016 11.8804   1 
  -8   7   3 22.1001 4.73808  -2 
  -8   7   0 22.1001 4.73808   1 
  -7   7   3 47.5140 7.82546  -2 
  -7   7   0 47.5140 7.82546   1 
  -6   7   4 97.8316 6.96942  -2 
  -6   7   0 97.8316 6.96942   1 
  -5   7   4 762.837 18.0799  -2 
  -5   7   0 762.837 18.0799   1 
  -4   7   5 670.909 21.3132  -2 
  -4   7   0 670.909 21.3132   1 
  -3   7   5 1846.30 38.8156  -2 
  -3   7   0 1846.30 38.8156   1 
  -2   7   5 467.870 11.3136  -2 
  -2   7   0 467.870 11.3136   1 
  -1   7   6 1884.21 39.1474  -2 
  -1   7   0 1884.21 39.1474   1 
   0   7   6 438.304 9.26400  -2 
   0   7   0 438.304 9.26400   1 
   1   7   7 155.916 7.68704  -2 
   1   7   0 155.916 7.68704   1 
   2   7   7 65.1510 2.92801  -2 
   2   7   0 65.1510 2.92801   1 
   3   7   7 801.839 28.1997  -2 
   3   7   0 801.839 28.1997   1 
   4   7   8 65.6960 3.93246  -2 
   4   7   0 65.6960 3.93246   1 
   5   7   8 2672.19 61.7858  -2 
   5   7   0 2672.19 61.7858   1 
   6   7   9 762.489 17.4660  -2 
   6   7   0 762.489 17.4660   1 
   7   7   9 484.120 12.6937  -2 
   7   7   0 484.120 12.6937   1 
   8   7   9 594.563 40.0892  -2 
   8   7   0 594.563 40.0892   1 
   9   7  10 161.156 8.41448  -2 
   9   7   0 161.156 8.41448   1 
  10   7  10 13.7527 7.53019  -2 
  10   7   0 13.7527 7.53019   1 
  11   7  11 271.775 25.6891  -2 
  11   7   0 271.775 25.6891   1 
  12   7  11 70.4483 10.0750  -2 
  12   7   0 70.4483 10.0750   1 
  14   7  12 86.8499 16.9978  -2 
  14   7   0 86.8499 16.9978   1 
 -12   8   2 33.0170 19.7483  -2 
 -12   8   0 33.0170 19.7483   1 
 -10   8   3 74.5813 9.07031  -2 
 -10   8   0 74.5813 9.07031   1 
  -8   8   4 366.107 21.6634  -2 
  -8   8   0 366.107 21.6634   1 
  -7   8   4 168.748 8.90232  -2 
  -7   8   0 168.748 8.90232   1 
  -6   8   5 473.717 33.4462  -2 
  -6   8   0 473.717 33.4462   1 
  -5   8   5 203.909 5.66872  -2 
  -5   8   0 203.909 5.66872   1 
  -4   8   5 25.4244 7.76322  -2 
  -4   8   0 25.4244 7.76322   1 
  -3   8   6 25.4955 2.26395  -2 
  -3   8   0 25.4955 2.26395   1 
  -2   8   6 50.9003 3.05066  -2 
  -2   8   0 50.9003 3.05066   1 
  -1   8   7 1054.71 24.0581  -2 
  -1   8   0 1054.71 24.0581   1 
   0   8   7 681.660 13.9651  -2 
   0   8   0 681.660 13.9651   1 
   1   8   7 1068.14 45.5058  -2 
   1   8   0 1068.14 45.5058   1 
   2   8   8 54.2669 3.24398  -2 
   2   8   0 54.2669 3.24398   1 
   3   8   8 742.859 20.1209  -2 
   3   8   0 742.859 20.1209   1 
   4   8   9 1065.53 28.2741  -2 
   4   8   0 1065.53 28.2741   1 
   5   8   9 -0.8124 2.78357  -2 
   5   8   0 -0.8124 2.78357   1 
   6   8  10 8.56021 6.15678  -2 
   6   8   0 8.56021 6.15678   1 
   7   8  10 472.548 12.4215  -2 
   7   8   0 472.548 12.4215   1 
   8   8  10 244.182 9.32653  -2 
   8   8   0 244.182 9.32653   1 
   9   8  11 300.071 9.56661  -2 
   9   8   0 300.071 9.56661   1 
  10   8  11 591.300 20.4176  -2 
  10   8   0 591.300 20.4176   1 
  12   8  12 68.9728 10.0917  -2 
  12   8   0 68.9728 10.0917   1 
  14   8  13 101.114 19.2860  -2 
  14   8   0 101.114 19.2860   1 
  15   8  13 102.238 28.0258  -2 
  15   8   0 102.238 28.0258   1 
 -12   9   3 24.4841 11.1190  -2 
 -12   9   0 24.4841 11.1190   1 
 -10   9   4 164.313 15.9605  -2 
 -10   9   0 164.313 15.9605   1 
  -9   9   4 -2.1853 17.2909  -2 
  -9   9   0 -2.1853 17.2909   1 
  -8   9   5 7.98727 15.2703  -2 
  -8   9   0 7.98727 15.2703   1 
  -7   9   5 176.957 8.40774  -2 
  -7   9   0 176.957 8.40774   1 
  -5   9   6 948.862 22.2972  -2 
  -5   9   0 948.862 22.2972   1 
  -4   9   6 325.401 10.0049  -2 
  -4   9   0 325.401 10.0049   1 
  -3   9   7 1017.80 22.0443  -2 
  -3   9   0 1017.80 22.0443   1 
  -2   9   7 866.653 17.7544  -2 
  -2   9   0 866.653 17.7544   1 
  -1   9   8 933.762 39.6846  -2 
  -1   9   0 933.762 39.6846   1 
   0   9   8 323.442 7.33513  -2 
   0   9   0 323.442 7.33513   1 
   1   9   8 1049.70 27.9002  -2 
   1   9   0 1049.70 27.9002   1 
   2   9   9 98.6664 4.52983  -2 
   2   9   0 98.6664 4.52983   1 
   3   9   9 307.285 9.61565  -2 
   3   9   0 307.285 9.61565   1 
   4   9  10 56.2311 5.09235  -2 
   4   9   0 56.2311 5.09235   1 
   5   9  10 775.832 19.1191  -2 
   5   9   0 775.832 19.1191   1 
   6   9  10 276.821 12.2665  -2 
   6   9   0 276.821 12.2665   1 
   7   9  11 108.622 5.29040  -2 
   7   9   0 108.622 5.29040   1 
   8   9  11 946.423 23.5064  -2 
   8   9   0 946.423 23.5064   1 
   9   9  12 173.872 8.70600  -2 
   9   9   0 173.872 8.70600   1 
  10   9  12 147.379 8.55239  -2 
  10   9   0 147.379 8.55239   1 
  12   9  13 308.508 16.8323  -2 
  12   9   0 308.508 16.8323   1 
  13   9  13 245.431 20.5736  -2 
  13   9   0 245.431 20.5736   1 
  14   9  14 346.816 40.8962  -2 
  14   9   0 346.816 40.8962   1 
  15   9  14 90.2269 18.6628  -2 
  15   9   0 90.2269 18.6628   1 
 -12  10   4 25.1223 19.6700  -2 
 -12  10   0 25.1223 19.6700   1 
 -10  10   5 42.3296 19.9161  -2 
 -10  10   0 42.3296 19.9161   1 
  -9  10   5 590.745 43.5020  -2 
  -9  10   0 590.745 43.5020   1 
  -7  10   6 515.568 18.7768  -2 
  -7  10   0 515.568 18.7768   1 
  -5  10   7 261.032 10.2204  -2 
  -5  10   0 261.032 10.2204   1 
  -4  10   7 1.03539 2.70381  -2 
  -4  10   0 1.03539 2.70381   1 
  -3  10   8 143.885 9.07007  -2 
  -3  10   0 143.885 9.07007   1 
  -2  10   8 7.97154 2.08647  -2 
  -2  10   0 7.97154 2.08647   1 
  -1  10   8 1158.63 31.4459  -2 
  -1  10   0 1158.63 31.4459   1 
   0  10   9 358.872 8.28487  -2 
   0  10   0 358.872 8.28487   1 
   1  10   9 944.403 20.2452  -2 
   1  10   0 944.403 20.2452   1 
   2  10  10 320.553 9.48654  -2 
   2  10   0 320.553 9.48654   1 
   3  10  10 338.688 9.41972  -2 
   3  10   0 338.688 9.41972   1 
   4  10  10 104.637 8.18626  -2 
   4  10   0 104.637 8.18626   1 
   5  10  11 53.2256 4.01208  -2 
   5  10   0 53.2256 4.01208   1 
   6  10  11 192.757 7.75229  -2 
   6  10   0 192.757 7.75229   1 
   7  10  12 526.754 14.3232  -2 
   7  10   0 526.754 14.3232   1 
   8  10  12 212.819 7.58098  -2 
   8  10   0 212.819 7.58098   1 
  10  10  13 293.556 12.5281  -2 
  10  10   0 293.556 12.5281   1 
  12  10  14 270.185 17.0564  -2 
  12  10   0 270.185 17.0564   1 
  13  10  14 63.0835 12.5854  -2 
  13  10   0 63.0835 12.5854   1 
  15  10  15 76.8089 18.5343  -2 
  15  10   0 76.8089 18.5343   1 
 -11  11   5 199.013 28.1157  -2 
 -11  11   0 199.013 28.1157   1 
  -9  11   6 112.222 18.5574  -2 
  -9  11   0 112.222 18.5574   1 
  -7  11   7 9.99842 9.74164  -2 
  -7  11   0 9.99842 9.74164   1 
  -6  11   7 19.7508 10.0251  -2 
  -6  11   0 19.7508 10.0251   1 
  -5  11   8 339.850 20.1091  -2 
  -5  11   0 339.850 20.1091   1 
  -4  11   8 99.3113 4.38006  -2 
  -4  11   0 99.3113 4.38006   1 
  -2  11   9 673.982 14.3705  -2 
  -2  11   0 673.982 14.3705   1 
  -1  11   9 397.055 9.26183  -2 
  -1  11   0 397.055 9.26183   1 
   0  11  10 156.794 5.04648  -2 
   0  11   0 156.794 5.04648   1 
   1  11  10 377.739 9.14321  -2 
   1  11   0 377.739 9.14321   1 
   2  11  11 645.657 28.4989  -2 
   2  11   0 645.657 28.4989   1 
   3  11  11 494.688 13.1509  -2 
   3  11   0 494.688 13.1509   1 
   4  11  11 531.985 14.2704  -2 
   4  11   0 531.985 14.2704   1 
   5  11  12 559.319 14.8342  -2 
   5  11   0 559.319 14.8342   1 
   6  11  12 332.651 10.0036  -2 
   6  11   0 332.651 10.0036   1 
   7  11  13 350.644 19.9987  -2 
   7  11   0 350.644 19.9987   1 
   8  11  13 150.314 6.44469  -2 
   8  11   0 150.314 6.44469   1 
   9  11  13 331.298 15.9395  -2 
   9  11   0 331.298 15.9395   1 
  10  11  14 473.683 17.9978  -2 
  10  11   0 473.683 17.9978   1 
  11  11  14 69.9804 9.74326  -2 
  11  11   0 69.9804 9.74326   1 
  12  11  15 382.406 39.3696  -2 
  12  11   0 382.406 39.3696   1 
  13  11  15 22.5830 9.70247  -2 
  13  11   0 22.5830 9.70247   1 
  15  11   0 6.59820 15.8367   1 
  -9  12   7 338.968 18.6990  -2 
  -9  12   0 338.968 18.6990   1 
  -7  12   8 578.717 42.4876  -2 
  -7  12   0 578.717 42.4876   1 
  -6  12   8 325.683 19.3969  -2 
  -6  12   0 325.683 19.3969   1 
  -4  12   9 51.1889 3.46425  -2 
  -4  12   0 51.1889 3.46425   1 
  -3  12   9 79.0856 7.27860  -2 
  -3  12   0 79.0856 7.27860   1 
  -2  12  10 44.7461 3.83657  -2 
  -2  12   0 44.7461 3.83657   1 
  -1  12  10 368.954 9.42352  -2 
  -1  12   0 368.954 9.42352   1 
   0  12  11 435.628 13.8542  -2 
   0  12   0 435.628 13.8542   1 
   1  12  11 547.959 11.9670  -2 
   1  12   0 547.959 11.9670   1 
   2  12  11 1124.94 38.8270  -2 
   2  12   0 1124.94 38.8270   1 
   3  12  12 939.525 23.5632  -2 
   3  12   0 939.525 23.5632   1 
   4  12  12 54.1248 4.98949  -2 
   4  12   0 54.1248 4.98949   1 
   5  12  13 97.5751 6.33766  -2 
   5  12   0 97.5751 6.33766   1 
   6  12  13 629.546 16.4526  -2 
   6  12   0 629.546 16.4526   1 
   8  12  14 609.886 16.4288  -2 
   8  12   0 609.886 16.4288   1 
   9  12  14 123.837 7.71475  -2 
   9  12   0 123.837 7.71475   1 
  10  12  15 705.912 19.4512  -2 
  10  12   0 705.912 19.4512   1 
  11  12  15 148.553 10.2344  -2 
  11  12   0 148.553 10.2344   1 
  13  12  16 40.5350 12.0566  -2 
  13  12   0 40.5350 12.0566   1 
  -9  13   8 113.817 22.6398  -2 
  -9  13   0 113.817 22.6398   1 
  -8  13   8 42.0889 20.3107  -2 
  -8  13   0 42.0889 20.3107   1 
  -6  13   9 92.8412 9.75511  -2 
  -6  13   0 92.8412 9.75511   1 
  -4  13  10 178.111 7.75783  -2 
  -4  13   0 178.111 7.75783   1 
  -3  13  10 443.960 10.2612  -2 
  -3  13   0 443.960 10.2612   1 
  -2  13  11 656.228 18.0817  -2 
  -2  13   0 656.228 18.0817   1 
  -1  13  11 12.0358 2.44739  -2 
  -1  13   0 12.0358 2.44739   1 
   1  13  12 435.276 12.3996  -2 
   1  13   0 435.276 12.3996   1 
   2  13  12 189.671 7.76483  -2 
   2  13   0 189.671 7.76483   1 
   3  13  13 114.933 6.48499  -2 
   3  13   0 114.933 6.48499   1 
   4  13  13 998.103 24.8234  -2 
   4  13   0 998.103 24.8234   1 
   6  13  14 294.427 9.45086  -2 
   6  13   0 294.427 9.45086   1 
   7  13  14 319.424 11.8091  -2 
   7  13   0 319.424 11.8091   1 
   8  13  15 79.4847 6.85935  -2 
   8  13   0 79.4847 6.85935   1 
   9  13  15 25.9046 6.26873  -2 
   9  13   0 25.9046 6.26873   1 
  11  13  16 56.3132 8.60158  -2 
  11  13   0 56.3132 8.60158   1 
  13  13  17 30.5745 13.8700  -2 
  13  13   0 30.5745 13.8700   1 
  14  13  17 160.364 19.2289  -2 
  14  13   0 160.364 19.2289   1 
  -8  14   9 200.937 26.3192  -2 
  -8  14   0 200.937 26.3192   1 
  -6  14  10 150.873 11.8335  -2 
  -6  14   0 150.873 11.8335   1 
  -5  14  10 254.821 26.1068  -2 
  -5  14   0 254.821 26.1068   1 
  -4  14  11 369.415 13.0411  -2 
  -4  14   0 369.415 13.0411   1 
  -3  14  11 58.4686 4.13716  -2 
  -3  14   0 58.4686 4.13716   1 
  -1  14  12 236.493 7.18486  -2 
  -1  14   0 236.493 7.18486   1 
   0  14  12 538.717 22.2295  -2 
   0  14   0 538.717 22.2295   1 
   1  14  13 285.933 9.78496  -2 
   1  14   0 285.933 9.78496   1 
   2  14  13 720.835 17.5406  -2 
   2  14   0 720.835 17.5406   1 
   3  14  14 326.624 19.2759  -2 
   3  14   0 326.624 19.2759   1 
   4  14  14 349.375 9.84541  -2 
   4  14   0 349.375 9.84541   1 
   6  14  15 363.250 11.5348  -2 
   6  14   0 363.250 11.5348   1 
   7  14  15 106.355 7.17676  -2 
   7  14   0 106.355 7.17676   1 
   8  14  16 1112.44 50.7208  -2 
   8  14   0 1112.44 50.7208   1 
   9  14  16 32.8694 5.45750  -2 
   9  14   0 32.8694 5.45750   1 
  11  14  17 95.7089 10.3532  -2 
  11  14   0 95.7089 10.3532   1 
  12  14  17 74.0429 16.9381  -2 
  12  14   0 74.0429 16.9381   1 
  13  14  18 31.5389 29.8007  -2 
  13  14   0 31.5389 29.8007   1 
  14  14  18 172.364 19.2195  -2 
  14  14   0 172.364 19.2195   1 
  -8  15  10 16.7140 9.53020  -2 
  -8  15   0 16.7140 9.53020   1 
  -6  15  11 65.5879 14.7734  -2 
  -6  15   0 65.5879 14.7734   1 
  -5  15  11 48.7870 9.13813  -2 
  -5  15   0 48.7870 9.13813   1 
  -3  15  12 272.092 7.31276  -2 
  -3  15   0 272.092 7.31276   1 
  -1  15  13 15.3123 4.77010  -2 
  -1  15   0 15.3123 4.77010   1 
   0  15  13 256.522 8.30402  -2 
   0  15   0 256.522 8.30402   1 
   1  15  14 286.525 9.69839  -2 
   1  15   0 286.525 9.69839   1 
   2  15  14 199.364 7.20988  -2 
   2  15   0 199.364 7.20988   1 
   4  15  15 505.951 13.4087  -2 
   4  15   0 505.951 13.4087   1 
   5  15  15 130.157 7.80208  -2 
   5  15   0 130.157 7.80208   1 
   6  15  16 405.277 13.0232  -2 
   6  15   0 405.277 13.0232   1 
   7  15  16 22.5006 5.83930  -2 
   7  15   0 22.5006 5.83930   1 
   9  15  17 279.976 10.4665  -2 
   9  15   0 279.976 10.4665   1 
  10  15  17 178.378 24.0253  -2 
  10  15   0 178.378 24.0253   1 
  11  15  18 63.8264 13.4481  -2 
  11  15   0 63.8264 13.4481   1 
  12  15  18 289.110 16.0312  -2 
  12  15   0 289.110 16.0312   1 
  -8  16  11 204.138 20.3916  -2 
  -8  16   0 204.138 20.3916   1 
  -5  16  12 158.560 12.6474  -2 
  -5  16   0 158.560 12.6474   1 
  -3  16  13 35.7760 6.07414  -2 
  -3  16   0 35.7760 6.07414   1 
  -2  16  13 264.368 13.1382  -2 
  -2  16   0 264.368 13.1382   1 
  -1  16  14 12.5732 6.75810  -2 
  -1  16   0 12.5732 6.75810   1 
   0  16  14 364.812 10.8958  -2 
   0  16   0 364.812 10.8958   1 
   2  16  15 490.222 14.2048  -2 
   2  16   0 490.222 14.2048   1 
   3  16  15 66.3100 9.01631  -2 
   3  16   0 66.3100 9.01631   1 
   4  16  16 376.153 12.4493  -2 
   4  16   0 376.153 12.4493   1 
   5  16  16 120.577 7.52701  -2 
   5  16   0 120.577 7.52701   1 
   7  16  17 296.029 10.5544  -2 
   7  16   0 296.029 10.5544   1 
   9  16  18 100.317 8.38346  -2 
   9  16   0 100.317 8.38346   1 
  10  16  18 250.864 11.5928  -2 
  10  16   0 250.864 11.5928   1 
  12  16  19 17.1220 9.26186  -2 
  12  16   0 17.1220 9.26186   1 
  -7  17  12 47.2519 17.9982  -2 
  -7  17   0 47.2519 17.9982   1 
  -5  17  13 10.6360 7.09279  -2 
  -5  17   0 10.6360 7.09279   1 
  -3  17  14 37.4404 7.55987  -2 
  -3  17   0 37.4404 7.55987   1 
  -2  17  14 267.393 9.24580  -2 
  -2  17   0 267.393 9.24580   1 
   0  17  15 193.064 7.88948  -2 
   0  17   0 193.064 7.88948   1 
   2  17  16 378.393 11.6872  -2 
   2  17   0 378.393 11.6872   1 
   3  17  16 100.059 8.59095  -2 
   3  17   0 100.059 8.59095   1 
   4  17  17 524.790 22.5274  -2 
   4  17   0 524.790 22.5274   1 
   5  17  17 301.929 10.6304  -2 
   5  17   0 301.929 10.6304   1 
   7  17  18 64.5403 7.43603  -2 
   7  17   0 64.5403 7.43603   1 
   8  17  18 130.835 10.2682  -2 
   8  17   0 130.835 10.2682   1 
   9  17  19 190.855 13.6809  -2 
   9  17   0 190.855 13.6809   1 
  10  17  19 26.7065 7.43761  -2 
  10  17   0 26.7065 7.43761   1 
  12  17  20 207.742 14.3632  -2 
  12  17   0 207.742 14.3632   1 
  -5  18  14 178.594 19.8866  -2 
  -5  18   0 178.594 19.8866   1 
  -4  18  14 53.7244 25.5039  -2 
  -4  18   0 53.7244 25.5039   1 
  -3  18  15 10.3773 15.7313  -2 
  -3  18   0 10.3773 15.7313   1 
  -2  18  15 207.094 9.35181  -2 
  -2  18   0 207.094 9.35181   1 
   0  18  16 284.852 10.6510  -2 
   0  18   0 284.852 10.6510   1 
   1  18  16 111.467 13.2099  -2 
   1  18   0 111.467 13.2099   1 
   2  18  17 309.636 12.2201  -2 
   2  18   0 309.636 12.2201   1 
   3  18  17 175.927 8.88433  -2 
   3  18   0 175.927 8.88433   1 
   5  18  18 44.6505 6.61247  -2 
   5  18   0 44.6505 6.61247   1 
   6  18  18 305.502 33.5576  -2 
   6  18   0 305.502 33.5576   1 
   7  18  19 267.337 11.7000  -2 
   7  18   0 267.337 11.7000   1 
   8  18  19 130.024 9.32078  -2 
   8  18   0 130.024 9.32078   1 
  10  18  20 91.5359 8.11043  -2 
  10  18   0 91.5359 8.11043   1 
  12  18  21 1.68650 14.9165  -2 
  12  18   0 1.68650 14.9165   1 
  -4  19  15 181.705 20.7276  -2 
  -4  19   0 181.705 20.7276   1 
  -2  19  16 120.314 8.13878  -2 
  -2  19   0 120.314 8.13878   1 
  -1  19  16 52.2195 22.2362  -2 
  -1  19   0 52.2195 22.2362   1 
   0  19  17 121.846 9.11799  -2 
   0  19   0 121.846 9.11799   1 
   1  19  17 133.306 9.03764  -2 
   1  19   0 133.306 9.03764   1 
   2  19  18 236.345 20.5785  -2 
   2  19   0 236.345 20.5785   1 
   2  19  17 143.455 29.1200  -2 
   2  19   0 143.455 29.1200   1 
   3  19  18 96.3498 6.67254  -2 
   3  19   0 96.3498 6.67254   1 
   4  19  18 208.909 25.7872  -2 
   4  19   0 208.909 25.7872   1 
   5  19  19 323.315 12.5358  -2 
   5  19   0 323.315 12.5358   1 
   6  19  19 156.959 9.97682  -2 
   6  19   0 156.959 9.97682   1 
   7  19  20 119.261 28.8736  -2 
   7  19   0 119.261 28.8736   1 
   8  19  20 140.682 8.98707  -2 
   8  19   0 140.682 8.98707   1 
  10  19  21 39.0821 9.19226  -2 
  10  19   0 39.0821 9.19226   1 
  11  19  21 171.220 13.6284  -2 
  11  19   0 171.220 13.6284   1 
  -2  20  17 99.3004 9.50512  -2 
  -2  20   0 99.3004 9.50512   1 
  -1  20  17 67.6080 10.2847  -2 
  -1  20   0 67.6080 10.2847   1 
   0  20  18 131.072 16.2322  -2 
   0  20   0 131.072 16.2322   1 
   1  20  18 183.046 9.28642  -2 
   1  20   0 183.046 9.28642   1 
   2  20  18 95.3586 30.0980  -2 
   2  20   0 95.3586 30.0980   1 
   3  20  19 84.1730 7.98696  -2 
   3  20   0 84.1730 7.98696   1 
   4  20  19 6.95490 10.9547  -2 
   4  20   0 6.95490 10.9547   1 
   5  20  20 33.2359 10.6253  -2 
   5  20   0 33.2359 10.6253   1 
   6  20  20 121.724 9.18419  -2 
   6  20   0 121.724 9.18419   1 
   8  20  21 46.3943 8.33306  -2 
   8  20   0 46.3943 8.33306   1 
   9  20  21 317.489 24.0070  -2 
   9  20   0 317.489 24.0070   1 
  10  20  22 61.1608 11.0795  -2 
  10  20   0 61.1608 11.0795   1 
  -2  21  18 43.7388 11.8262  -2 
  -2  21   0 43.7388 11.8262   1 
  -1  21  18 29.6130 10.3322  -2 
  -1  21   0 29.6130 10.3322   1 
   1  21  19 166.259 9.62839  -2 
   1  21   0 166.259 9.62839   1 
   2  21  19 -14.650 27.9940  -2 
   2  21   0 -14.650 27.9940   1 
   3  21  20 109.228 10.8980  -2 
   3  21   0 109.228 10.8980   1 
   4  21  20 179.317 11.8131  -2 
   4  21   0 179.317 11.8131   1 
   6  21  21 2.75471 6.58810  -2 
   6  21   0 2.75471 6.58810   1 
   8  21  22 22.7808 9.91691  -2 
   8  21   0 22.7808 9.91691   1 
   9  21  22 5.46723 14.4279  -2 
   9  21   0 5.46723 14.4279   1 
   0  22  19 46.2362 28.5107  -2 
   0  22   0 46.2362 28.5107   1 
   1  22  20 146.632 11.1857  -2 
   1  22   0 146.632 11.1857   1 
   2  22  20 44.6599 13.3970  -2 
   2  22   0 44.6599 13.3970   1 
   3  22  21 132.770 20.6790  -2 
   3  22   0 132.770 20.6790   1 
   4  22  21 12.5919 8.55739  -2 
   4  22   0 12.5919 8.55739   1 
   6  22  22 85.5247 10.8217  -2 
   6  22   0 85.5247 10.8217   1 
   7  22  22 74.4398 20.7712  -2 
   7  22   0 74.4398 20.7712   1 
   6  22  23 117.490 33.6881  -2 
  -6 -22   1 117.490 33.6881   1 
   5  22  22 85.4544 49.1696  -2 
   5  22  23 85.4544 49.1696  -2 
  -5 -22   1 85.4544 49.1696   1 
   4  22  22 21.7981 8.89295  -2 
  -4 -22   1 21.7981 8.89295   1 
   3  22  22 15.4286 16.5094  -2 
  -3 -22   1 15.4286 16.5094   1 
   2  22  21 126.837 12.4602  -2 
  -2 -22   1 126.837 12.4602   1 
   1  22  21 45.2521 9.75799  -2 
  -1 -22   1 45.2521 9.75799   1 
   8  21  23 0.30743 12.5324  -2 
  -8 -21   1 0.30743 12.5324   1 
   6  21  22 157.670 10.5645  -2 
  -6 -21   1 157.670 10.5645   1 
   4  21  21 270.000 15.7369  -2 
  -4 -21   1 270.000 15.7369   1 
   3  21  21 96.0709 11.1826  -2 
  -3 -21   1 96.0709 11.1826   1 
   2  21  20 163.864 32.6887  -2 
  -2 -21   1 163.864 32.6887   1 
   1  21  20 7.30035 6.83261  -2 
  -1 -21   1 7.30035 6.83261   1 
  -1  21  19 43.1064 10.0590  -2 
   1 -21   1 43.1064 10.0590   1 
  -2  21  19 73.3970 24.9104  -2 
   2 -21   1 73.3970 24.9104   1 
 -10 -20   1 219.031 16.2935   1 
   9  20  22 23.0395 27.0757  -2 
  -9 -20   1 23.0395 27.0757   1 
   8  20  22 340.200 13.6737  -2 
  -8 -20   1 340.200 13.6737   1 
   6  20  21 79.3483 8.94880  -2 
  -6 -20   1 79.3483 8.94880   1 
   5  20  21 306.831 14.9105  -2 
  -5 -20   1 306.831 14.9105   1 
   4  20  20 86.4916 12.6631  -2 
  -4 -20   1 86.4916 12.6631   1 
   3  20  20 7.69554 8.35265  -2 
  -3 -20   1 7.69554 8.35265   1 
   1  20  19 6.86241 7.00549  -2 
  -1 -20   1 6.86241 7.00549   1 
   0  20  19 170.323 14.1225  -2 
   0 -20   1 170.323 14.1225   1 
  -1  20  18 50.4229 10.3487  -2 
   1 -20   1 50.4229 10.3487   1 
  -2  20  18 233.021 12.6848  -2 
   2 -20   1 233.021 12.6848   1 
  11  19  22 81.6318 17.0186  -2 
 -11 -19   1 81.6318 17.0186   1 
  10  19  22 98.8139 10.3869  -2 
 -10 -19   1 98.8139 10.3869   1 
   8  19  21 31.5072 7.60859  -2 
  -8 -19   1 31.5072 7.60859   1 
   7  19  21 -0.0555 25.2080  -2 
  -7 -19   1 -0.0555 25.2080   1 
   6  19  20 262.144 12.1083  -2 
  -6 -19   1 262.144 12.1083   1 
   5  19  20 66.4126 8.58515  -2 
  -5 -19   1 66.4126 8.58515   1 
   4  19  19 251.386 21.8094  -2 
  -4 -19   1 251.386 21.8094   1 
   3  19  19 171.816 8.74101  -2 
  -3 -19   1 171.816 8.74101   1 
   2  19  19 90.2191 14.4443  -2 
  -2 -19   1 90.2191 14.4443   1 
   1  19  18 64.4458 9.02469  -2 
  -1 -19   1 64.4458 9.02469   1 
   0  19  18 132.206 9.52876  -2 
   0 -19   1 132.206 9.52876   1 
  -1  19  17 82.1483 18.2771  -2 
   1 -19   1 82.1483 18.2771   1 
  -2  19  17 63.4317 7.21720  -2 
   2 -19   1 63.4317 7.21720   1 
  -4  19  16 134.243 19.8979  -2 
   4 -19   1 134.243 19.8979   1 
  10  18  21 183.855 10.1594  -2 
 -10 -18   1 183.855 10.1594   1 
   8  18  20 430.785 14.9964  -2 
  -8 -18   1 430.785 14.9964   1 
   7  18  20 60.7859 8.89070  -2 
  -7 -18   1 60.7859 8.89070   1 
   6  18  19 29.2475 16.9533  -2 
  -6 -18   1 29.2475 16.9533   1 
   5  18  19 158.076 8.58271  -2 
  -5 -18   1 158.076 8.58271   1 
   4  18  18 157.087 29.7784  -2 
  -4 -18   1 157.087 29.7784   1 
   3  18  18 71.9094 7.38673  -2 
  -3 -18   1 71.9094 7.38673   1 
   2  18  18 225.783 12.0237  -2 
  -2 -18   1 225.783 12.0237   1 
   1  18  17 115.838 10.2248  -2 
  -1 -18   1 115.838 10.2248   1 
   0  18  17 206.214 9.45435  -2 
   0 -18   1 206.214 9.45435   1 
  -2  18  16 163.497 8.84409  -2 
   2 -18   1 163.497 8.84409   1 
  -3  18  16 60.0189 14.2392  -2 
   3 -18   1 60.0189 14.2392   1 
  -4  18  15 82.4835 13.8363  -2 
   4 -18   1 82.4835 13.8363   1 
  -5  18  15 56.5835 18.3789  -2 
   5 -18   1 56.5835 18.3789   1 
  12  17  21 306.664 16.9103  -2 
 -12 -17   1 306.664 16.9103   1 
  10  17  20 250.940 11.2110  -2 
 -10 -17   1 250.940 11.2110   1 
   9  17  20 16.3872 11.1584  -2 
  -9 -17   1 16.3872 11.1584   1 
   8  17  19 25.4237 9.46432  -2 
  -8 -17   1 25.4237 9.46432   1 
   7  17  19 60.0824 7.71078  -2 
  -7 -17   1 60.0824 7.71078   1 
   5  17  18 182.684 8.52711  -2 
  -5 -17   1 182.684 8.52711   1 
   4  17  18 322.151 17.2462  -2 
  -4 -17   1 322.151 17.2462   1 
   3  17  17 288.462 10.4497  -2 
  -3 -17   1 288.462 10.4497   1 
   2  17  17 155.034 7.92656  -2 
  -2 -17   1 155.034 7.92656   1 
   1  17  16 110.458 21.8806  -2 
  -1 -17   1 110.458 21.8806   1 
   0  17  16 175.988 7.72678  -2 
   0 -17   1 175.988 7.72678   1 
  -1  17  16 104.419 21.5989  -2 
   1 -17   1 104.419 21.5989   1 
  -2  17  15 76.2517 7.32238  -2 
   2 -17   1 76.2517 7.32238   1 
  -3  17  15 242.733 10.9648  -2 
   3 -17   1 242.733 10.9648   1 
  -4  17  14 38.7531 21.9573  -2 
   4 -17   1 38.7531 21.9573   1 
  -5  17  14 162.070 14.8534  -2 
   5 -17   1 162.070 14.8534   1 
  -7  17  13 16.8909 17.7306  -2 
   7 -17   1 16.8909 17.7306   1 
  12  16  20 53.5564 10.4368  -2 
 -12 -16   1 53.5564 10.4368   1 
  10  16  19 315.184 12.8730  -2 
 -10 -16   1 315.184 12.8730   1 
   9  16  19 164.723 9.63101  -2 
  -9 -16   1 164.723 9.63101   1 
   7  16  18 197.148 8.91494  -2 
  -7 -16   1 197.148 8.91494   1 
   6  16  18 530.038 40.5875  -2 
  -6 -16   1 530.038 40.5875   1 
   5  16  17 188.572 8.91999  -2 
  -5 -16   1 188.572 8.91999   1 
   4  16  17 26.5523 6.84816  -2 
  -4 -16   1 26.5523 6.84816   1 
   3  16  16 359.700 13.8123  -2 
  -3 -16   1 359.700 13.8123   1 
   2  16  16 73.5868 6.06665  -2 
  -2 -16   1 73.5868 6.06665   1 
   0  16  15 21.4432 6.41982  -2 
   0 -16   1 21.4432 6.41982   1 
  -1  16  15 354.060 12.6324  -2 
   1 -16   1 354.060 12.6324   1 
  -2  16  14 79.4411 11.7806  -2 
   2 -16   1 79.4411 11.7806   1 
  -3  16  14 224.842 9.53698  -2 
   3 -16   1 224.842 9.53698   1 
  -5  16  13 48.3026 7.02129  -2 
   5 -16   1 48.3026 7.02129   1 
  -8  16  12 11.9855 15.9217  -2 
   8 -16   1 11.9855 15.9217   1 
  12  15  19 109.188 12.6380  -2 
 -12 -15   1 109.188 12.6380   1 
  11  15  19 249.938 17.7152  -2 
 -11 -15   1 249.938 17.7152   1 
  10  15  18 347.248 22.8669  -2 
 -10 -15   1 347.248 22.8669   1 
   9  15  18 42.0970 6.62379  -2 
  -9 -15   1 42.0970 6.62379   1 
   7  15  17 330.729 11.4260  -2 
  -7 -15   1 330.729 11.4260   1 
   6  15  17 79.9160 8.59978  -2 
  -6 -15   1 79.9160 8.59978   1 
   5  15  16 494.429 14.9850  -2 
  -5 -15   1 494.429 14.9850   1 
   4  15  16 46.9524 5.27971  -2 
  -4 -15   1 46.9524 5.27971   1 
   2  15  15 225.791 8.50761  -2 
  -2 -15   1 225.791 8.50761   1 
   1  15  15 281.971 10.7166  -2 
  -1 -15   1 281.971 10.7166   1 
   0  15  14 273.095 10.2051  -2 
   0 -15   1 273.095 10.2051   1 
  -1  15  14 151.427 7.88889  -2 
   1 -15   1 151.427 7.88889   1 
  -3  15  13 299.747 9.71940  -2 
   3 -15   1 299.747 9.71940   1 
  -5  15  12 260.037 16.2360  -2 
   5 -15   1 260.037 16.2360   1 
  -6  15  12 -3.7269 14.0552  -2 
   6 -15   1 -3.7269 14.0552   1 
  -8  15  11 139.506 16.0411  -2 
   8 -15   1 139.506 16.0411   1 
  13  14  19 72.6353 20.4011  -2 
 -13 -14   1 72.6353 20.4011   1 
  12  14  18 104.909 18.3497  -2 
 -12 -14   1 104.909 18.3497   1 
  11  14  18 186.122 12.6672  -2 
 -11 -14   1 186.122 12.6672   1 
   9  14  17 347.088 11.6132  -2 
  -9 -14   1 347.088 11.6132   1 
   8  14  17 244.891 19.3686  -2 
  -8 -14   1 244.891 19.3686   1 
   7  14  16 456.505 13.9243  -2 
  -7 -14   1 456.505 13.9243   1 
   6  14  16 197.406 8.60219  -2 
  -6 -14   1 197.406 8.60219   1 
   4  14  15 197.433 7.14974  -2 
  -4 -14   1 197.433 7.14974   1 
   3  14  15 581.603 23.1293  -2 
  -3 -14   1 581.603 23.1293   1 
   2  14  14 220.136 8.59856  -2 
  -2 -14   1 220.136 8.59856   1 
   1  14  14 602.409 16.7408  -2 
  -1 -14   1 602.409 16.7408   1 
   0  14  13 20.3747 6.94257  -2 
   0 -14   1 20.3747 6.94257   1 
  -1  14  13 319.827 10.3481  -2 
   1 -14   1 319.827 10.3481   1 
  -3  14  12 267.644 7.83799  -2 
   3 -14   1 267.644 7.83799   1 
  -4  14  12 101.703 10.4651  -2 
   4 -14   1 101.703 10.4651   1 
  -5  14  11 105.825 21.4942  -2 
   5 -14   1 105.825 21.4942   1 
  -6  14  11 163.768 9.48218  -2 
   6 -14   1 163.768 9.48218   1 
  -8  14  10 70.2449 21.5764  -2 
   8 -14   1 70.2449 21.5764   1 
  14  13  18 83.4623 18.3710  -2 
 -14 -13   1 83.4623 18.3710   1 
  13  13  18 86.0142 15.5795  -2 
 -13 -13   1 86.0142 15.5795   1 
  11  13  17 485.909 19.0922  -2 
 -11 -13   1 485.909 19.0922   1 
   9  13  16 19.7555 6.44616  -2 
  -9 -13   1 19.7555 6.44616   1 
   8  13  16 226.299 9.58099  -2 
  -8 -13   1 226.299 9.58099   1 
   7  13  15 328.907 12.2990  -2 
  -7 -13   1 328.907 12.2990   1 
   6  13  15 270.171 9.13466  -2 
  -6 -13   1 270.171 9.13466   1 
   4  13  14 52.0150 5.48414  -2 
  -4 -13   1 52.0150 5.48414   1 
   3  13  14 497.853 14.3666  -2 
  -3 -13   1 497.853 14.3666   1 
   2  13  13 130.940 6.99953  -2 
  -2 -13   1 130.940 6.99953   1 
   1  13  13 147.681 6.62701  -2 
  -1 -13   1 147.681 6.62701   1 
  -1  13  12 227.172 6.81813  -2 
   1 -13   1 227.172 6.81813   1 
  -2  13  12 194.880 7.47762  -2 
   2 -13   1 194.880 7.47762   1 
  -3  13  11 451.115 12.5566  -2 
   3 -13   1 451.115 12.5566   1 
  -4  13  11 94.6243 6.41977  -2 
   4 -13   1 94.6243 6.41977   1 
  -6  13  10 20.6383 7.01575  -2 
   6 -13   1 20.6383 7.01575   1 
  -8  13   9 170.098 25.7569  -2 
   8 -13   1 170.098 25.7569   1 
  -9  13   9 1.04538 21.1157  -2 
   9 -13   1 1.04538 21.1157   1 
  13  12  17 133.445 14.4500  -2 
 -13 -12   1 133.445 14.4500   1 
  11  12  16 144.490 10.5838  -2 
 -11 -12   1 144.490 10.5838   1 
  10  12  16 62.8077 10.0983  -2 
 -10 -12   1 62.8077 10.0983   1 
   9  12  15 498.593 14.9443  -2 
  -9 -12   1 498.593 14.9443   1 
   8  12  15 82.4799 6.13415  -2 
  -8 -12   1 82.4799 6.13415   1 
   6  12  14 207.787 7.53192  -2 
  -6 -12   1 207.787 7.53192   1 
   5  12  14 96.3613 7.38842  -2 
  -5 -12   1 96.3613 7.38842   1 
   4  12  13 487.017 14.9744  -2 
  -4 -12   1 487.017 14.9744   1 
   3  12  13 112.677 5.96876  -2 
  -3 -12   1 112.677 5.96876   1 
   2  12  12 13.9078 8.74370  -2 
  -2 -12   1 13.9078 8.74370   1 
   1  12  12 779.541 18.5320  -2 
  -1 -12   1 779.541 18.5320   1 
   0  12  12 85.1369 4.84921  -2 
   0 -12   1 85.1369 4.84921   1 
  -1  12  11 365.362 10.2332  -2 
   1 -12   1 365.362 10.2332   1 
  -2  12  11 102.355 5.07499  -2 
   2 -12   1 102.355 5.07499   1 
  -3  12  10 178.434 10.4547  -2 
   3 -12   1 178.434 10.4547   1 
  -4  12  10 3.68091 3.81053  -2 
   4 -12   1 3.68091 3.81053   1 
  -6  12   9 457.432 20.3989  -2 
   6 -12   1 457.432 20.3989   1 
  -7  12   9 332.830 30.5946  -2 
   7 -12   1 332.830 30.5946   1 
  -9  12   8 152.484 12.9711  -2 
   9 -12   1 152.484 12.9711   1 
  13  11  16 333.988 19.0883  -2 
 -13 -11   1 333.988 19.0883   1 
  12  11  16 53.1008 26.0712  -2 
 -12 -11   1 53.1008 26.0712   1 
  11  11  15 421.956 17.7091  -2 
 -11 -11   1 421.956 17.7091   1 
  10  11  15 203.594 11.6701  -2 
 -10 -11   1 203.594 11.6701   1 
   9  11  14 269.603 27.0785  -2 
  -9 -11   1 269.603 27.0785   1 
   8  11  14 282.979 9.18636  -2 
  -8 -11   1 282.979 9.18636   1 
   7  11  14 184.430 22.0365  -2 
  -7 -11   1 184.430 22.0365   1 
   6  11  13 165.205 6.95318  -2 
  -6 -11   1 165.205 6.95318   1 
   5  11  13 661.633 19.1143  -2 
  -5 -11   1 661.633 19.1143   1 
   4  11  12 149.315 7.37763  -2 
  -4 -11   1 149.315 7.37763   1 
   3  11  12 766.792 19.4592  -2 
  -3 -11   1 766.792 19.4592   1 
   2  11  12 118.419 10.2945  -2 
  -2 -11   1 118.419 10.2945   1 
   1  11  11 154.366 5.40171  -2 
  -1 -11   1 154.366 5.40171   1 
   0  11  11 652.814 14.0967  -2 
   0 -11   1 652.814 14.0967   1 
  -1  11  10 706.933 17.1401  -2 
   1 -11   1 706.933 17.1401   1 
  -2  11  10 124.784 4.68600  -2 
   2 -11   1 124.784 4.68600   1 
  -4  11   9 393.574 9.25651  -2 
   4 -11   1 393.574 9.25651   1 
  -5  11   9 80.6161 9.51374  -2 
   5 -11   1 80.6161 9.51374   1 
  -6  11   8 405.598 22.6735  -2 
   6 -11   1 405.598 22.6735   1 
  -7  11   8 51.9013 9.37056  -2 
   7 -11   1 51.9013 9.37056   1 
  -9  11   7 34.5507 11.0179  -2 
   9 -11   1 34.5507 11.0179   1 
 -11  11   6 84.9248 23.0456  -2 
  11 -11   1 84.9248 23.0456   1 
 -15 -10   1 75.5055 22.8032   1 
  13  10  15 179.311 15.2129  -2 
 -13 -10   1 179.311 15.2129   1 
  12  10  15 28.0779 10.4283  -2 
 -12 -10   1 28.0779 10.4283   1 
  11  10  14 128.058 15.5199  -2 
 -11 -10   1 128.058 15.5199   1 
  10  10  14 167.800 11.0697  -2 
 -10 -10   1 167.800 11.0697   1 
   8  10  13 54.5284 4.92125  -2 
  -8 -10   1 54.5284 4.92125   1 
   7  10  13 674.089 17.6657  -2 
  -7 -10   1 674.089 17.6657   1 
   6  10  12 278.384 9.00512  -2 
  -6 -10   1 278.384 9.00512   1 
   5  10  12 309.973 10.2395  -2 
  -5 -10   1 309.973 10.2395   1 
   4  10  11 394.330 13.9229  -2 
  -4 -10   1 394.330 13.9229   1 
   3  10  11 867.125 21.5284  -2 
  -3 -10   1 867.125 21.5284   1 
   2  10  11 720.745 18.4627  -2 
  -2 -10   1 720.745 18.4627   1 
   1  10  10 1351.81 28.5859  -2 
  -1 -10   1 1351.81 28.5859   1 
   0  10  10 665.930 14.1099  -2 
   0 -10   1 665.930 14.1099   1 
  -1  10   9 282.943 10.6796  -2 
   1 -10   1 282.943 10.6796   1 
  -2  10   9 327.356 8.22157  -2 
   2 -10   1 327.356 8.22157   1 
  -3  10   9 86.3735 6.31301  -2 
   3 -10   1 86.3735 6.31301   1 
  -4  10   8 1.84243 2.91801  -2 
   4 -10   1 1.84243 2.91801   1 
  -5  10   8 277.664 9.37016  -2 
   5 -10   1 277.664 9.37016   1 
  -7  10   7 86.6062 7.23441  -2 
   7 -10   1 86.6062 7.23441   1 
  -9  10   6 59.1799 18.1135  -2 
   9 -10   1 59.1799 18.1135   1 
  15   9  15 136.713 20.2237  -2 
 -15  -9   1 136.713 20.2237   1 
  14   9  15 82.3589 32.4710  -2 
 -14  -9   1 82.3589 32.4710   1 
  13   9  14 286.057 31.4785  -2 
 -13  -9   1 286.057 31.4785   1 
  12   9  14 56.9766 10.8092  -2 
 -12  -9   1 56.9766 10.8092   1 
  10   9  13 169.893 9.43374  -2 
 -10  -9   1 169.893 9.43374   1 
   9   9  13 292.831 12.5835  -2 
  -9  -9   1 292.831 12.5835   1 
   8   9  12 27.5341 4.84574  -2 
  -8  -9   1 27.5341 4.84574   1 
   7   9  12 582.006 15.3234  -2 
  -7  -9   1 582.006 15.3234   1 
   6   9  11 966.427 33.7237  -2 
  -6  -9   1 966.427 33.7237   1 
   5   9  11 1016.75 27.2544  -2 
  -5  -9   1 1016.75 27.2544   1 
   4   9  11 855.431 23.4328  -2 
  -4  -9   1 855.431 23.4328   1 
   3   9  10 395.488 10.8516  -2 
  -3  -9   1 395.488 10.8516   1 
   2   9  10 887.141 20.2554  -2 
  -2  -9   1 887.141 20.2554   1 
   1   9   9 145.746 6.35063  -2 
  -1  -9   1 145.746 6.35063   1 
   0   9   9 671.772 13.9831  -2 
   0  -9   1 671.772 13.9831   1 
  -1   9   9 149.286 5.96864  -2 
   1  -9   1 149.286 5.96864   1 
  -2   9   8 209.412 5.84857  -2 
   2  -9   1 209.412 5.84857   1 
  -3   9   8 498.179 12.5934  -2 
   3  -9   1 498.179 12.5934   1 
  -4   9   7 758.355 19.8216  -2 
   4  -9   1 758.355 19.8216   1 
  -5   9   7 87.2039 4.96831  -2 
   5  -9   1 87.2039 4.96831   1 
  -7   9   6 0.69064 5.91853  -2 
   7  -9   1 0.69064 5.91853   1 
  -8   9   6 40.1787 17.2596  -2 
   8  -9   1 40.1787 17.2596   1 
  -9   9   5 124.416 20.7318  -2 
   9  -9   1 124.416 20.7318   1 
 -10   9   5 82.1291 13.7287  -2 
  10  -9   1 82.1291 13.7287   1 
 -12   9   4 314.685 19.0366  -2 
  12  -9   1 314.685 19.0366   1 
  15   8  14 64.9637 27.7807  -2 
 -15  -8   1 64.9637 27.7807   1 
  14   8  14 119.301 20.4612  -2 
 -14  -8   1 119.301 20.4612   1 
  12   8  13 159.716 12.4610  -2 
 -12  -8   1 159.716 12.4610   1 
  10   8  12 336.893 13.9053  -2 
 -10  -8   1 336.893 13.9053   1 
   9   8  12 439.597 14.0787  -2 
  -9  -8   1 439.597 14.0787   1 
   8   8  11 98.2682 6.72713  -2 
  -8  -8   1 98.2682 6.72713   1 
   7   8  11 452.644 12.0822  -2 
  -7  -8   1 452.644 12.0822   1 
   6   8  11 278.369 15.9956  -2 
  -6  -8   1 278.369 15.9956   1 
   5   8  10 455.982 13.2794  -2 
  -5  -8   1 455.982 13.2794   1 
   4   8  10 89.3231 5.13647  -2 
  -4  -8   1 89.3231 5.13647   1 
   3   8   9 24.5284 3.62300  -2 
  -3  -8   1 24.5284 3.62300   1 
   2   8   9 1610.05 38.1524  -2 
  -2  -8   1 1610.05 38.1524   1 
   1   8   8 557.427 36.7999  -2 
  -1  -8   1 557.427 36.7999   1 
   0   8   8 1360.13 27.0142  -2 
   0  -8   1 1360.13 27.0142   1 
  -1   8   8 308.072 8.18923  -2 
   1  -8   1 308.072 8.18923   1 
  -2   8   7 324.068 8.50101  -2 
   2  -8   1 324.068 8.50101   1 
  -3   8   7 86.9810 3.89162  -2 
   3  -8   1 86.9810 3.89162   1 
  -4   8   6 266.055 10.2007  -2 
   4  -8   1 266.055 10.2007   1 
  -5   8   6 411.210 9.73257  -2 
   5  -8   1 411.210 9.73257   1 
  -6   8   6 264.889 22.9261  -2 
   6  -8   1 264.889 22.9261   1 
  -7   8   5 195.163 9.87627  -2 
   7  -8   1 195.163 9.87627   1 
  -8   8   5 615.868 25.2599  -2 
   8  -8   1 615.868 25.2599   1 
 -10   8   4 291.905 16.0734  -2 
  10  -8   1 291.905 16.0734   1 
 -12   8   3 3.02337 19.8813  -2 
  12  -8   1 3.02337 19.8813   1 
  14   7  13 93.8068 17.3542  -2 
 -14  -7   1 93.8068 17.3542   1 
  12   7  12 111.844 11.1609  -2 
 -12  -7   1 111.844 11.1609   1 
  11   7  12 269.826 17.6105  -2 
 -11  -7   1 269.826 17.6105   1 
  10   7  11 61.3383 10.8410  -2 
 -10  -7   1 61.3383 10.8410   1 
   9   7  11 84.9611 6.74177  -2 
  -9  -7   1 84.9611 6.74177   1 
   8   7  10 144.810 11.8088  -2 
  -8  -7   1 144.810 11.8088   1 
   7   7  10 494.096 14.2924  -2 
  -7  -7   1 494.096 14.2924   1 
   6   7  10 852.623 20.9788  -2 
  -6  -7   1 852.623 20.9788   1 
   5   7   9 180.421 6.74986  -2 
  -5  -7   1 180.421 6.74986   1 
   4   7   9 2222.53 57.0171  -2 
  -4  -7   1 2222.53 57.0171   1 
   3   7   8 69.5790 4.68397  -2 
  -3  -7   1 69.5790 4.68397   1 
   2   7   8 236.705 6.66541  -2 
  -2  -7   1 236.705 6.66541   1 
   1   7   8 336.253 10.3356  -2 
  -1  -7   1 336.253 10.3356   1 
   0   7   7 752.248 15.2899  -2 
   0  -7   1 752.248 15.2899   1 
  -1   7   7 395.781 9.81287  -2 
   1  -7   1 395.781 9.81287   1 
  -2   7   6 868.415 23.8601  -2 
   2  -7   1 868.415 23.8601   1 
  -3   7   6 521.593 11.6155  -2 
   3  -7   1 521.593 11.6155   1 
  -4   7   6 592.292 21.6408  -2 
   4  -7   1 592.292 21.6408   1 
  -5   7   5 50.2376 3.03136  -2 
   5  -7   1 50.2376 3.03136   1 
  -6   7   5 255.492 11.0152  -2 
   6  -7   1 255.492 11.0152   1 
  -7   7   4 -3.3712 8.60345  -2 
   7  -7   1 -3.3712 8.60345   1 
  -8   7   4 31.5743 6.21216  -2 
   8  -7   1 31.5743 6.21216   1 
 -10   7   3 139.411 14.6265  -2 
  10  -7   1 139.411 14.6265   1 
 -12   7   2 421.255 37.3190  -2 
  12  -7   1 421.255 37.3190   1 
 -13   7   2 35.0867 12.1472  -2 
  13  -7   1 35.0867 12.1472   1 
  14   6  12 130.176 17.3773  -2 
 -14  -6   1 130.176 17.3773   1 
  12   6  11 268.061 19.0297  -2 
 -12  -6   1 268.061 19.0297   1 
  11   6  11 351.369 17.5007  -2 
 -11  -6   1 351.369 17.5007   1 
  10   6  10 214.485 15.1549  -2 
 -10  -6   1 214.485 15.1549   1 
   9   6  10 377.744 13.6919  -2 
  -9  -6   1 377.744 13.6919   1 
   8   6  10 1513.03 43.5547  -2 
  -8  -6   1 1513.03 43.5547   1 
   7   6   9 97.2830 3.73819  -2 
  -7  -6   1 97.2830 3.73819   1 
   6   6   9 609.409 14.4331  -2 
  -6  -6   1 609.409 14.4331   1 
   5   6   8 407.785 11.9553  -2 
  -5  -6   1 407.785 11.9553   1 
   4   6   8 23.8018 2.54532  -2 
  -4  -6   1 23.8018 2.54532   1 
  -3  -6   1 7.07145 1.42614   1 
   2   6   7 1718.56 40.3040  -2 
  -2  -6   1 1718.56 40.3040   1 
   1   6   7 134.185 4.69932  -2 
  -1  -6   1 134.185 4.69932   1 
   0   6   6 2715.97 69.1422  -2 
   0  -6   1 2715.97 69.1422   1 
  -1   6   6 9.73090 1.94329  -2 
   1  -6   1 9.73090 1.94329   1 
   2  -6   1 1354.71 40.6109   1 
  -3   6   5 82.4494 3.18625  -2 
   3  -6   1 82.4494 3.18625   1 
  -4   6   5 12.3921 2.48223  -2 
   4  -6   1 12.3921 2.48223   1 
  -5   6   4 55.8434 3.47448  -2 
   5  -6   1 55.8434 3.47448   1 
  -6   6   4 562.316 17.1710  -2 
   6  -6   1 562.316 17.1710   1 
  -8   6   3 731.565 21.9417  -2 
   8  -6   1 731.565 21.9417   1 
  -9   6   3 497.004 36.9605  -2 
   9  -6   1 497.004 36.9605   1 
 -10   6   2 543.020 27.9802  -2 
  10  -6   1 543.020 27.9802   1 
 -11   6   2 64.6405 17.5702  -2 
  11  -6   1 64.6405 17.5702   1 
 -13   6   1 12.3102 7.80316  -2 
  13  -6   1 12.3102 7.80316   1 
  14   5  11 210.595 26.3347  -2 
 -14  -5   1 210.595 26.3347   1 
  13   5  11 142.181 18.4724  -2 
 -13  -5   1 142.181 18.4724   1 
  12   5  10 321.309 30.3269  -2 
 -12  -5   1 321.309 30.3269   1 
  11   5  10 299.889 15.2388  -2 
 -11  -5   1 299.889 15.2388   1 
 -10  -5   1 372.219 25.8283   1 
   9   5   9 37.0810 4.08940  -2 
  -9  -5   1 37.0810 4.08940   1 
   8   5   9 867.955 20.0272  -2 
  -8  -5   1 867.955 20.0272   1 
   7   5   8 1033.74 21.9760  -2 
  -7  -5   1 1033.74 21.9760   1 
   6   5   8 1026.32 21.6167  -2 
  -6  -5   1 1026.32 21.6167   1 
  -5  -5   1 6.74798 1.80941   1 
   4   5   7 1802.72 46.2173  -2 
  -4  -5   1 1802.72 46.2173   1 
   3   5   7 142.280 5.31683  -2 
  -3  -5   1 142.280 5.31683   1 
   2   5   6 979.698 23.3217  -2 
  -2  -5   1 979.698 23.3217   1 
   1   5   6 140.160 4.40428  -2 
  -1  -5   1 140.160 4.40428   1 
   0   5   5 19.1634 7.98084  -2 
   0  -5   1 19.1634 7.98084   1 
  -1   5   5 26.2529 1.65994  -2 
   1  -5   1 26.2529 1.65994   1 
  -2   5   5 333.505 10.7704  -2 
   2  -5   1 333.505 10.7704   1 
  -3   5   4 239.669 5.85194  -2 
   3  -5   1 239.669 5.85194   1 
  -4   5   4 1670.84 34.7985  -2 
   4  -5   1 1670.84 34.7985   1 
  -5   5   3 386.316 11.0146  -2 
   5  -5   1 386.316 11.0146   1 
  -6   5   3 932.268 26.4742  -2 
   6  -5   1 932.268 26.4742   1 
  -7   5   3 54.3690 12.6408  -2 
   7  -5   1 54.3690 12.6408   1 
  -8   5   2 108.943 6.72148  -2 
   8  -5   1 108.943 6.72148   1 
  -9   5   2 40.6967 10.2055  -2 
   9  -5   1 40.6967 10.2055   1 
 -11   5   1 171.193 12.2854  -2 
  11  -5   1 171.193 12.2854   1 
 -13   5   0 157.888 14.3927  -2 
  13  -5   1 157.888 14.3927   1 
  14   4  10 128.813 25.1607  -2 
 -14  -4   1 128.813 25.1607   1 
  13   4  10 150.202 17.3688  -2 
 -13  -4   1 150.202 17.3688   1 
  11   4   9 96.5492 7.78501  -2 
 -11  -4   1 96.5492 7.78501   1 
  10   4   9 761.076 47.7237  -2 
 -10  -4   1 761.076 47.7237   1 
   9   4   8 184.537 7.98581  -2 
  -9  -4   1 184.537 7.98581   1 
   8   4   8 646.158 18.7405  -2 
  -8  -4   1 646.158 18.7405   1 
   7   4   7 229.918 6.27873  -2 
  -7  -4   1 229.918 6.27873   1 
   6   4   7 762.002 16.2522  -2 
  -6  -4   1 762.002 16.2522   1 
   5   4   7 46.5983 5.37238  -2 
  -5  -4   1 46.5983 5.37238   1 
   4   4   6 243.806 6.24515  -2 
  -4  -4   1 243.806 6.24515   1 
   3   4   6 891.789 23.2734  -2 
  -3  -4   1 891.789 23.2734   1 
   2   4   5 1252.96 51.7149  -2 
  -2  -4   1 1252.96 51.7149   1 
   1   4   5 65.5893 2.33200  -2 
  -1  -4   1 65.5893 2.33200   1 
   0   4   5 1924.65 112.110  -2 
   0  -4   1 1924.65 112.110   1 
  -1   4   4 599.970 16.3305  -2 
   1  -4   1 599.970 16.3305   1 
  -2   4   4 1254.65 30.8488  -2 
   2  -4   1 1254.65 30.8488   1 
  -3   4   3 406.429 10.5993  -2 
   3  -4   1 406.429 10.5993   1 
  -4   4   3 463.644 11.0602  -2 
   4  -4   1 463.644 11.0602   1 
   5  -4   1 69.2555 6.19715   1 
  -6   4   2 243.473 8.55921  -2 
   6  -4   1 243.473 8.55921   1 
  -7   4   2 346.819 18.5426  -2 
   7  -4   1 346.819 18.5426   1 
  -8   4   1 698.651 23.2831  -2 
   8  -4   1 698.651 23.2831   1 
  -9   4   1 706.737 24.2192  -2 
   9  -4   1 706.737 24.2192   1 
 -11   4   0 202.087 11.3381  -2 
  11  -4   1 202.087 11.3381   1 
  14  -4   1 0.86430 14.9436  -2 
  14  -4   1 0.86430 14.9436   1 
  15   3  10 73.7671 31.7054  -2 
 -15  -3   1 73.7671 31.7054   1 
  13   3   9 41.2997 13.0817  -2 
 -13  -3   1 41.2997 13.0817   1 
  11   3   8 13.2390 6.00033  -2 
 -11  -3   1 13.2390 6.00033   1 
  10   3   8 476.328 17.3795  -2 
 -10  -3   1 476.328 17.3795   1 
   9   3   7 15.9047 5.40217  -2 
  -9  -3   1 15.9047 5.40217   1 
   8   3   7 383.944 10.9499  -2 
  -8  -3   1 383.944 10.9499   1 
  -7  -3   1 137.219 13.6700   1 
   6   3   6 1473.98 32.3218  -2 
  -6  -3   1 1473.98 32.3218   1 
   5   3   6 1385.66 28.6362  -2 
  -5  -3   1 1385.66 28.6362   1 
   4   3   5 1572.90 37.3237  -2 
  -4  -3   1 1572.90 37.3237   1 
   3   3   5 804.363 19.3400  -2 
  -3  -3   1 804.363 19.3400   1 
  -2  -3   1 3482.91 80.3023   1 
   1   3   4 239.102 6.09136  -2 
  -1  -3   1 239.102 6.09136   1 
   0   3   4 406.567 17.9944  -2 
   0  -3   1 406.567 17.9944   1 
  -1   3   3 361.123 10.8199  -2 
   1  -3   1 361.123 10.8199   1 
  -2   3   3 1082.03 24.4141  -2 
   2  -3   1 1082.03 24.4141   1 
  -3   3   2 215.085 15.9679  -2 
   3  -3   1 215.085 15.9679   1 
  -4   3   2 938.827 23.0902  -2 
   4  -3   1 938.827 23.0902   1 
  -5   3   2 342.605 14.3082  -2 
   5  -3   1 342.605 14.3082   1 
  -6   3   1 395.435 12.4072  -2 
   6  -3   1 395.435 12.4072   1 
  -7   3   1 600.034 18.0108  -2 
   7  -3   1 600.034 18.0108   1 
  -8   3   0 322.649 25.1325  -2 
   8  -3   1 322.649 25.1325   1 
  -9   3   0 48.5903 5.30211  -2 
   9  -3   1 48.5903 5.30211   1 
  11  -3   1 160.227 11.9241  -2 
  11  -3   1 160.227 11.9241   1 
  12  -3   1 64.1784 18.3910  -2 
  12  -3   1 64.1784 18.3910   1 
  14  -3   2 144.262 13.7830  -2 
  14  -3   1 144.262 13.7830   1 
  15   2   9 21.5806 17.0346  -2 
 -15  -2   1 21.5806 17.0346   1 
  13   2   8 123.159 10.3798  -2 
 -13  -2   1 123.159 10.3798   1 
  12   2   8 43.2974 11.6754  -2 
 -12  -2   1 43.2974 11.6754   1 
  11   2   7 223.628 13.2670  -2 
 -11  -2   1 223.628 13.2670   1 
  10   2   7 817.078 24.2040  -2 
 -10  -2   1 817.078 24.2040   1 
   8   2   6 612.902 16.2612  -2 
  -8  -2   1 612.902 16.2612   1 
   7   2   6 246.860 10.8830  -2 
  -7  -2   1 246.860 10.8830   1 
   6   2   5 45.2054 2.36365  -2 
  -6  -2   1 45.2054 2.36365   1 
   5   2   5 185.098 4.91966  -2 
  -5  -2   1 185.098 4.91966   1 
   4   2   4 1738.42 71.1893  -2 
  -4  -2   1 1738.42 71.1893   1 
   3   2   4 2158.22 50.6713  -2 
  -3  -2   1 2158.22 50.6713   1 
  -2  -2   1 2722.26 63.6124   1 
   1   2   3 3031.26 77.3277  -2 
  -1  -2   1 3031.26 77.3277   1 
   0   2   3 6055.69 199.740  -2 
   0  -2   1 6055.69 199.740   1 
  -1   2   2 1824.52 74.4037  -2 
   1  -2   1 1824.52 74.4037   1 
  -2   2   2 923.091 20.5209  -2 
   2  -2   1 923.091 20.5209   1 
  -3   2   2 510.806 31.6481  -2 
   3  -2   1 510.806 31.6481   1 
  -4   2   1 453.726 11.5981  -2 
   4  -2   1 453.726 11.5981   1 
  -5   2   1 480.609 12.2879  -2 
   5  -2   1 480.609 12.2879   1 
  -6   2   0 551.757 16.3398  -2 
   6  -2   1 551.757 16.3398   1 
  -7   2   0 874.164 24.8859  -2 
   7  -2   1 874.164 24.8859   1 
   9  -2   1 1207.40 34.1668  -2 
   9  -2   1 1207.40 34.1668   1 
  10  -2   1 75.9678 16.0957  -2 
  10  -2   1 75.9678 16.0957   1 
  11  -2   2 182.479 21.9904  -2 
  11  -2   1 182.479 21.9904   1 
  12  -2   2 107.664 11.1748  -2 
  12  -2   1 107.664 11.1748   1 
  14  -2   3 17.5082 10.6678  -2 
  14  -2   1 17.5082 10.6678   1 
  15   1   8 86.5989 15.3124  -2 
 -15  -1   1 86.5989 15.3124   1 
  13   1   7 38.3859 10.8406  -2 
 -13  -1   1 38.3859 10.8406   1 
  12   1   7 478.199 22.5615  -2 
 -12  -1   1 478.199 22.5615   1 
  10   1   6 346.025 13.8732  -2 
 -10  -1   1 346.025 13.8732   1 
   8   1   5 331.293 10.5879  -2 
  -8  -1   1 331.293 10.5879   1 
   7   1   5 11.9672 2.92644  -2 
  -7  -1   1 11.9672 2.92644   1 
   6   1   4 528.184 15.4706  -2 
  -6  -1   1 528.184 15.4706   1 
   5   1   4 1086.25 29.6657  -2 
  -5  -1   1 1086.25 29.6657   1 
   4   1   4 295.655 21.2488  -2 
  -4  -1   1 295.655 21.2488   1 
   3   1   3 2711.03 69.6108  -2 
  -3  -1   1 2711.03 69.6108   1 
   2   1   3 41.1032 4.00128  -2 
  -2  -1   1 41.1032 4.00128   1 
  -1  -1   1 396.361 9.45838   1 
   0   1   2 21.6951 1.00695  -2 
   0  -1   1 21.6951 1.00695   1 
  -1   1   1 1243.07 71.9161  -2 
   1  -1   1 1243.07 71.9161   1 
  -2   1   1 250.846 6.42223  -2 
   2  -1   1 250.846 6.42223   1 
  -3   1   1 981.047 32.1745  -2 
   3  -1   1 981.047 32.1745   1 
  -4   1   0 841.317 23.1744  -2 
   4  -1   1 841.317 23.1744   1 
  -5   1   0 874.883 24.2938  -2 
   5  -1   1 874.883 24.2938   1 
   6  -1   1 492.121 22.4124  -2 
   6  -1   1 492.121 22.4124   1 
   7  -1   1 223.610 7.88484  -2 
   7  -1   1 223.610 7.88484   1 
   8  -1   1 34.2439 11.2556  -2 
   8  -1   1 34.2439 11.2556   1 
   9  -1   2 31.5352 5.44366  -2 
   9  -1   1 31.5352 5.44366   1 
  10  -1   2 58.7697 7.27136  -2 
  10  -1   1 58.7697 7.27136   1 
  12  -1   3 131.939 9.78716  -2 
  12  -1   1 131.939 9.78716   1 
  14  -1   4 87.3598 12.7612  -2 
  14  -1   1 87.3598 12.7612   1 
  15  -1   4 272.603 33.2988  -2 
  15  -1   1 272.603 33.2988   1 
  15   0   7 21.7253 19.1411  -2 
 -15   0   1 21.7253 19.1411   1 
  14   0   7 83.4321 30.3838  -2 
 -14   0   1 83.4321 30.3838   1 
  13   0   6 65.6262 21.2837  -2 
 -13   0   1 65.6262 21.2837   1 
  12   0   6 16.5573 7.61725  -2 
 -12   0   1 16.5573 7.61725   1 
  10   0   5 638.881 22.3895  -2 
 -10   0   1 638.881 22.3895   1 
   9   0   5 410.101 22.3510  -2 
  -9   0   1 410.101 22.3510   1 
   8   0   4 931.170 29.6044  -2 
  -8   0   1 931.170 29.6044   1 
   7   0   4 787.568 22.4455  -2 
  -7   0   1 787.568 22.4455   1 
   6   0   3 378.086 19.3673  -2 
  -6   0   1 378.086 19.3673   1 
   5   0   3 558.550 15.9291  -2 
  -5   0   1 558.550 15.9291   1 
   4   0   3 24.7497 2.92204  -2 
  -4   0   1 24.7497 2.92204   1 
   3   0   2 587.924 20.8594  -2 
  -3   0   1 587.924 20.8594   1 
   2   0   2 309.829 9.55119  -2 
  -2   0   1 309.829 9.55119   1 
  -1   0   1 1145.88 29.4612   1 
   0   0   1 1.15035 0.40277  -2 
   0   0   1 1.15035 0.40277   1 
   1   0   1 2809.86 74.1274   1 
   2   0   0 1889.42 54.3388  -2 
   2   0   1 1889.42 54.3388   1 
   3   0   0 861.947 26.3699  -2 
   3   0   1 861.947 26.3699   1 
   4   0   1 1.86196 4.33200  -2 
   4   0   1 1.86196 4.33200   1 
   5   0   1 44.3400 2.90377  -2 
   5   0   1 44.3400 2.90377   1 
   6   0   1 14.1808 8.73793  -2 
   6   0   1 14.1808 8.73793   1 
   7   0   2 431.670 13.2219  -2 
   7   0   1 431.670 13.2219   1 
   8   0   2 532.124 18.2184  -2 
   8   0   1 532.124 18.2184   1 
   9   0   3 1304.97 58.5470  -2 
   9   0   1 1304.97 58.5470   1 
  10   0   3 198.068 8.70839  -2 
  10   0   1 198.068 8.70839   1 
  12   0   4 161.745 10.4963  -2 
  12   0   1 161.745 10.4963   1 
  13   0   4 6.82010 19.3974  -2 
  13   0   1 6.82010 19.3974   1 
  14   0   5 25.1946 16.8891  -2 
  14   0   1 25.1946 16.8891   1 
  15   0   5 137.916 14.2848  -2 
  15   0   1 137.916 14.2848   1 
  15  -1   6 148.966 28.1654  -2 
 -15   1   1 148.966 28.1654   1 
  14  -1   6 65.3164 10.6296  -2 
 -14   1   1 65.3164 10.6296   1 
  12  -1   5 352.549 15.4602  -2 
 -12   1   1 352.549 15.4602   1 
  10  -1   4 148.932 10.6902  -2 
 -10   1   1 148.932 10.6902   1 
   9  -1   4 70.7960 6.16640  -2 
  -9   1   1 70.7960 6.16640   1 
   8  -1   3 362.071 27.0455  -2 
  -8   1   1 362.071 27.0455   1 
   7  -1   3 356.167 10.0888  -2 
  -7   1   1 356.167 10.0888   1 
   6  -1   3 875.926 27.0636  -2 
  -6   1   1 875.926 27.0636   1 
   5  -1   2 918.684 25.3860  -2 
  -5   1   1 918.684 25.3860   1 
   4  -1   2 992.850 26.6553  -2 
  -4   1   1 992.850 26.6553   1 
   3  -1   1 1160.53 38.9319  -2 
  -3   1   1 1160.53 38.9319   1 
   2  -1   1 199.512 5.79397  -2 
  -2   1   1 199.512 5.79397   1 
   1  -1   1 1471.60 85.4759  -2 
  -1   1   1 1471.60 85.4759   1 
   0   1   1 0.91431 0.19668   1 
   1   1   1 254.443 7.43263   1 
   2   1   1 37.8236 1.23702   1 
   3   1   1 497.915 11.2825  -2 
   3   1   1 497.915 11.2825   1 
   4   1   1 10.5238 1.84851   1 
   5   1   2 1313.32 32.1647  -2 
   5   1   1 1313.32 32.1647   1 
   6   1   2 1080.87 29.4033  -2 
   6   1   1 1080.87 29.4033   1 
   7   1   3 604.259 15.8540  -2 
   7   1   1 604.259 15.8540   1 
   8   1   3 33.6720 3.56199  -2 
   8   1   1 33.6720 3.56199   1 
  10   1   4 233.738 9.34992  -2 
  10   1   1 233.738 9.34992   1 
  12   1   5 334.466 17.6056  -2 
  12   1   1 334.466 17.6056   1 
  13   1   5 342.905 18.4481  -2 
  13   1   1 342.905 18.4481   1 
  15   1   6 284.841 18.4146  -2 
  15   1   1 284.841 18.4146   1 
  14  -2   5 120.766 11.5250  -2 
 -14   2   1 120.766 11.5250   1 
  12  -2   4 47.7092 9.79493  -2 
 -12   2   1 47.7092 9.79493   1 
  11  -2   4 268.462 26.0061  -2 
 -11   2   1 268.462 26.0061   1 
  10  -2   3 222.001 22.7705  -2 
 -10   2   1 222.001 22.7705   1 
   9  -2   3 706.934 21.2190  -2 
  -9   2   1 706.934 21.2190   1 
   7  -2   2 943.557 24.0543  -2 
  -7   2   1 943.557 24.0543   1 
   6  -2   2 102.334 4.84276  -2 
  -6   2   1 102.334 4.84276   1 
   5  -2   1 435.657 11.6881  -2 
  -5   2   1 435.657 11.6881   1 
   4  -2   1 344.330 10.1120  -2 
  -4   2   1 344.330 10.1120   1 
  -3   2   0 165.072 11.6591  -2 
  -3   2   1 165.072 11.6591   1 
  -2   2   0 25.2746 1.69963  -2 
  -2   2   1 25.2746 1.69963   1 
  -1   2   0 1506.71 61.1737  -2 
  -1   2   1 1506.71 61.1737   1 
   0   2   1 6.69376 0.46736   1 
   1   2   1 1411.22 32.2197   1 
   2   2   1 223.327 5.55129   1 
   3   2   2 235.258 5.48754  -2 
   3   2   1 235.258 5.48754   1 
   4   2   2 161.390 13.4865  -2 
   4   2   1 161.390 13.4865   1 
   5   2   3 3.76565 1.77271  -2 
   5   2   1 3.76565 1.77271   1 
   6   2   3 21.7407 2.33360  -2 
   6   2   1 21.7407 2.33360   1 
   7   2   4 447.573 13.3987  -2 
   7   2   1 447.573 13.3987   1 
   8   2   4 328.238 9.46253  -2 
   8   2   1 328.238 9.46253   1 
  10   2   5 495.961 15.8954  -2 
  10   2   1 495.961 15.8954   1 
  11   2   5 530.721 27.8869  -2 
  11   2   1 530.721 27.8869   1 
  13   2   6 72.3050 9.74895  -2 
  13   2   1 72.3050 9.74895   1 
  15   2   7 44.9974 16.4536  -2 
  15   2   1 44.9974 16.4536   1 
  14  -3   4 158.168 12.8214  -2 
 -14   3   1 158.168 12.8214   1 
  12  -3   3 195.570 18.3808  -2 
 -12   3   1 195.570 18.3808   1 
  11  -3   3 146.776 10.5702  -2 
 -11   3   1 146.776 10.5702   1 
   9  -3   2 130.363 8.15879  -2 
  -9   3   1 130.363 8.15879   1 
   8  -3   2 66.4028 13.4764  -2 
  -8   3   1 66.4028 13.4764   1 
   7  -3   1 767.769 22.3250  -2 
  -7   3   1 767.769 22.3250   1 
   6  -3   1 294.841 8.82736  -2 
  -6   3   1 294.841 8.82736   1 
  -5   3   0 1671.99 45.0919  -2 
  -5   3   1 1671.99 45.0919   1 
  -4   3   0 796.769 21.7003  -2 
  -4   3   1 796.769 21.7003   1 
  -3   3   0 1206.27 72.2088  -2 
  -3   3   1 1206.27 72.2088   1 
  -2   3   1 36.4018 1.61121  -2 
  -2   3   1 36.4018 1.61121   1 
  -1   3   1 732.641 30.7393  -2 
  -1   3   1 732.641 30.7393   1 
   0   3   2 25.7943 3.26996  -2 
   0   3   1 25.7943 3.26996   1 
   1   3   2 3.56447 0.87348  -2 
   1   3   1 3.56447 0.87348   1 
   2   3   1 9.21911 0.91024   1 
   3   3   3 2262.15 53.0523  -2 
   3   3   1 2262.15 53.0523   1 
   4   3   3 303.759 9.91445  -2 
   4   3   1 303.759 9.91445   1 
   5   3   4 1704.46 50.3950  -2 
   5   3   1 1704.46 50.3950   1 
   6   3   4 1745.21 38.8539  -2 
   6   3   1 1745.21 38.8539   1 
   7   3   1 29.1215 5.89381   1 
   8   3   5 312.766 9.17215  -2 
   8   3   1 312.766 9.17215   1 
   9   3   5 83.1390 10.1921  -2 
   9   3   1 83.1390 10.1921   1 
  10   3   6 103.817 7.85906  -2 
  10   3   1 103.817 7.85906   1 
  11   3   6 115.852 8.13804  -2 
  11   3   1 115.852 8.13804   1 
  13   3   7 176.346 11.1900  -2 
  13   3   1 176.346 11.1900   1 
  15   3   8 272.560 34.6836  -2 
  15   3   1 272.560 34.6836   1 
  14  -4   3 49.4575 13.8452  -2 
 -14   4   1 49.4575 13.8452   1 
  13  -4   3 27.0211 15.4698  -2 
 -13   4   1 27.0211 15.4698   1 
  11  -4   2 199.156 11.4600  -2 
 -11   4   1 199.156 11.4600   1 
   9  -4   1 636.897 26.0818  -2 
  -9   4   1 636.897 26.0818   1 
   8  -4   1 531.768 18.6101  -2 
  -8   4   1 531.768 18.6101   1 
  -7   4   0 712.311 33.4927  -2 
  -7   4   1 712.311 33.4927   1 
  -6   4   0 501.147 15.1064  -2 
  -6   4   1 501.147 15.1064   1 
  -5   4   0 227.144 19.3631  -2 
  -5   4   1 227.144 19.3631   1 
  -4   4   1 75.6327 3.73685  -2 
  -4   4   1 75.6327 3.73685   1 
  -3   4   1 11.6537 2.52566  -2 
  -3   4   1 11.6537 2.52566   1 
  -2   4   2 110.764 5.33369  -2 
  -2   4   1 110.764 5.33369   1 
  -1   4   2 9999.99 217.398  -2 
  -1   4   1 9999.99 217.398   1 
   0   4   1 20.1870 1.15730   1 
   1   4   3 1645.71 33.1864  -2 
   1   4   1 1645.71 33.1864   1 
   2   4   1 193.815 5.02192   1 
   3   4   4 582.439 15.1557  -2 
   3   4   1 582.439 15.1557   1 
   4   4   4 250.073 6.74250  -2 
   4   4   1 250.073 6.74250   1 
   5   4   5 230.292 12.2149  -2 
   5   4   1 230.292 12.2149   1 
   6   4   5 450.437 9.94551  -2 
   6   4   1 450.437 9.94551   1 
   7   4   5 285.484 10.4040  -2 
   7   4   1 285.484 10.4040   1 
   8   4   6 793.252 19.8671  -2 
   8   4   1 793.252 19.8671   1 
   9   4   6 623.698 16.8287  -2 
   9   4   1 623.698 16.8287   1 
  10   4   7 1313.37 81.4663  -2 
  10   4   1 1313.37 81.4663   1 
  11   4   7 98.7650 6.76915  -2 
  11   4   1 98.7650 6.76915   1 
  13   4   8 167.357 16.7225  -2 
  13   4   1 167.357 16.7225   1 
  13  -5   2 353.939 19.5888  -2 
 -13   5   1 353.939 19.5888   1 
  11  -5   1 236.462 14.3558  -2 
 -11   5   1 236.462 14.3558   1 
  -9   5   0 136.354 17.3948  -2 
  -9   5   1 136.354 17.3948   1 
  -8   5   0 11.3540 5.19321  -2 
  -8   5   1 11.3540 5.19321   1 
  -7   5   1 152.069 15.9759  -2 
  -7   5   1 152.069 15.9759   1 
  -6   5   1 168.323 5.95750  -2 
  -6   5   1 168.323 5.95750   1 
  -5   5   1 1642.66 44.8828  -2 
  -5   5   1 1642.66 44.8828   1 
  -4   5   2 764.327 19.1121  -2 
  -4   5   1 764.327 19.1121   1 
  -3   5   2 2951.99 64.2419  -2 
  -3   5   1 2951.99 64.2419   1 
  -2   5   3 102.150 5.72470  -2 
  -2   5   1 102.150 5.72470   1 
  -1   5   3 536.355 13.1183  -2 
  -1   5   1 536.355 13.1183   1 
   0   5   3 183.227 9.39726  -2 
   0   5   1 183.227 9.39726   1 
   1   5   4 129.043 3.96996  -2 
   1   5   1 129.043 3.96996   1 
   2   5   4 605.311 14.4809  -2 
   2   5   1 605.311 14.4809   1 
   3   5   5 384.347 16.5265  -2 
   3   5   1 384.347 16.5265   1 
   4   5   5 1997.60 43.1924  -2 
   4   5   1 1997.60 43.1924   1 
   5   5   1 1569.26 37.3134   1 
   6   5   6 641.982 14.6845  -2 
   6   5   1 641.982 14.6845   1 
   7   5   6 682.160 16.0768  -2 
   7   5   1 682.160 16.0768   1 
   8   5   7 1015.43 25.0881  -2 
   8   5   1 1015.43 25.0881   1 
   9   5   7 12.0201 3.26266  -2 
   9   5   1 12.0201 3.26266   1 
  11   5   8 22.2926 5.14306  -2 
  11   5   1 22.2926 5.14306   1 
  14   5   9 322.167 31.6419  -2 
  14   5   1 322.167 31.6419   1 
  13  -6   1 29.6627 8.70376  -2 
 -13   6   1 29.6627 8.70376   1 
 -11   6   0 138.029 20.9221  -2 
 -11   6   1 138.029 20.9221   1 
 -10   6   0 191.344 15.8178  -2 
 -10   6   1 191.344 15.8178   1 
  -8   6   1 36.1030 4.74051  -2 
  -8   6   1 36.1030 4.74051   1 
  -7   6   2 209.551 18.7716  -2 
  -7   6   1 209.551 18.7716   1 
  -6   6   2 493.363 15.1774  -2 
  -6   6   1 493.363 15.1774   1 
  -5   6   2 52.7145 2.64272  -2 
  -5   6   1 52.7145 2.64272   1 
  -4   6   3 11.2315 2.95565  -2 
  -4   6   1 11.2315 2.95565   1 
  -3   6   3 15.2597 1.73441  -2 
  -3   6   1 15.2597 1.73441   1 
  -2   6   1 59.2437 3.18621   1 
  -1   6   4 330.328 8.59141  -2 
  -1   6   1 330.328 8.59141   1 
   0   6   4 1955.85 42.2788  -2 
   0   6   1 1955.85 42.2788   1 
   1   6   5 1280.20 33.3974  -2 
   1   6   1 1280.20 33.3974   1 
   2   6   5 1775.93 41.0406  -2 
   2   6   1 1775.93 41.0406   1 
   3   6   1 239.557 6.38169   1 
   4   6   6 357.980 9.16797  -2 
   4   6   1 357.980 9.16797   1 
   5   6   6 271.687 6.99732  -2 
   5   6   1 271.687 6.99732   1 
   6   6   7 397.564 10.6303  -2 
   6   6   1 397.564 10.6303   1 
   7   6   7 16.2278 2.75139  -2 
   7   6   1 16.2278 2.75139   1 
   9   6   8 376.727 10.9186  -2 
   9   6   1 376.727 10.9186   1 
  10   6   8 458.390 31.1224  -2 
  10   6   1 458.390 31.1224   1 
  11   6   9 23.7940 9.13976  -2 
  11   6   1 23.7940 9.13976   1 
  12   6   9 367.531 22.0785  -2 
  12   6   1 367.531 22.0785   1 
  14   6  10 37.4396 11.5338  -2 
  14   6   1 37.4396 11.5338   1 
 -13   7   0 165.707 14.9134  -2 
 -13   7   1 165.707 14.9134   1 
 -12   7   0 220.991 27.8936  -2 
 -12   7   1 220.991 27.8936   1 
 -10   7   1 106.699 10.7859  -2 
 -10   7   1 106.699 10.7859   1 
  -8   7   2 13.6036 6.49278  -2 
  -8   7   1 13.6036 6.49278   1 
  -7   7   2 140.327 9.64283  -2 
  -7   7   1 140.327 9.64283   1 
  -6   7   3 151.583 9.50097  -2 
  -6   7   1 151.583 9.50097   1 
  -5   7   3 746.510 17.3971  -2 
  -5   7   1 746.510 17.3971   1 
  -4   7   4 675.972 42.4795  -2 
  -4   7   1 675.972 42.4795   1 
  -3   7   4 852.429 18.3458  -2 
  -3   7   1 852.429 18.3458   1 
  -2   7   4 2179.96 52.2225  -2 
  -2   7   1 2179.96 52.2225   1 
  -1   7   5 1114.05 24.8609  -2 
  -1   7   1 1114.05 24.8609   1 
   0   7   5 51.3992 2.73222  -2 
   0   7   1 51.3992 2.73222   1 
   1   7   6 2.26885 4.17479  -2 
   1   7   1 2.26885 4.17479   1 
   2   7   6 475.465 10.8980  -2 
   2   7   1 475.465 10.8980   1 
   3   7   6 64.1001 6.62033  -2 
   3   7   1 64.1001 6.62033   1 
   4   7   7 1406.79 32.9828  -2 
   4   7   1 1406.79 32.9828   1 
   5   7   7 86.8492 4.09496  -2 
   5   7   1 86.8492 4.09496   1 
   6   7   8 687.493 15.8506  -2 
   6   7   1 687.493 15.8506   1 
   7   7   8 902.077 22.2610  -2 
   7   7   1 902.077 22.2610   1 
   8   7   8 444.074 31.5578  -2 
   8   7   1 444.074 31.5578   1 
   9   7   9 269.577 10.9854  -2 
   9   7   1 269.577 10.9854   1 
  10   7   9 326.702 14.9829  -2 
  10   7   1 326.702 14.9829   1 
  11   7  10 -13.921 9.81228  -2 
  11   7   1 -13.921 9.81228   1 
  12   7  10 334.421 17.0764  -2 
  12   7   1 334.421 17.0764   1 
  14   7  11 435.908 27.3452  -2 
  14   7   1 435.908 27.3452   1 
 -12   8   1 -21.350 19.1502  -2 
 -12   8   1 -21.350 19.1502   1 
 -10   8   2 192.761 11.9091  -2 
 -10   8   1 192.761 11.9091   1 
  -8   8   3 398.138 22.6684  -2 
  -8   8   1 398.138 22.6684   1 
  -7   8   3 740.833 22.3035  -2 
  -7   8   1 740.833 22.3035   1 
  -6   8   4 449.629 32.0786  -2 
  -6   8   1 449.629 32.0786   1 
  -5   8   4 196.702 5.80873  -2 
  -5   8   1 196.702 5.80873   1 
  -4   8   4 267.192 13.0875  -2 
  -4   8   1 267.192 13.0875   1 
  -3   8   5 243.633 6.99938  -2 
  -3   8   1 243.633 6.99938   1 
  -2   8   5 319.578 7.67616  -2 
  -2   8   1 319.578 7.67616   1 
  -1   8   6 1302.88 29.4068  -2 
  -1   8   1 1302.88 29.4068   1 
   0   8   6 2471.16 53.5237  -2 
   0   8   1 2471.16 53.5237   1 
   1   8   6 131.965 8.89479  -2 
   1   8   1 131.965 8.89479   1 
   2   8   7 1352.72 29.9490  -2 
   2   8   1 1352.72 29.9490   1 
   3   8   7 152.955 5.29391  -2 
   3   8   1 152.955 5.29391   1 
   4   8   8 375.513 10.0778  -2 
   4   8   1 375.513 10.0778   1 
   5   8   8 350.273 9.45341  -2 
   5   8   1 350.273 9.45341   1 
   6   8   9 665.203 27.6050  -2 
   6   8   1 665.203 27.6050   1 
   7   8   9 1.79654 2.76125  -2 
   7   8   1 1.79654 2.76125   1 
   8   8   9 915.271 28.1416  -2 
   8   8   1 915.271 28.1416   1 
   9   8  10 243.604 8.32136  -2 
   9   8   1 243.604 8.32136   1 
  10   8  10 438.094 16.1344  -2 
  10   8   1 438.094 16.1344   1 
  12   8  11 418.044 19.2597  -2 
  12   8   1 418.044 19.2597   1 
  14   8  12 73.4737 27.6759  -2 
  14   8   1 73.4737 27.6759   1 
  15   8  12 49.5842 25.6031  -2 
  15   8   1 49.5842 25.6031   1 
 -12   9   2 187.237 15.2241  -2 
 -12   9   1 187.237 15.2241   1 
 -10   9   3 112.127 14.4281  -2 
 -10   9   1 112.127 14.4281   1 
  -9   9   3 110.912 19.7121  -2 
  -9   9   1 110.912 19.7121   1 
  -8   9   4 48.8363 16.3950  -2 
  -8   9   1 48.8363 16.3950   1 
  -7   9   4 26.8002 6.58086  -2 
  -7   9   1 26.8002 6.58086   1 
  -5   9   5 240.386 6.62132  -2 
  -5   9   1 240.386 6.62132   1 
  -4   9   5 613.952 15.1582  -2 
  -4   9   1 613.952 15.1582   1 
  -3   9   6 56.1564 3.30957  -2 
  -3   9   1 56.1564 3.30957   1 
  -2   9   6 1390.21 27.6144  -2 
  -2   9   1 1390.21 27.6144   1 
  -1   9   7 715.395 41.4228  -2 
  -1   9   1 715.395 41.4228   1 
   0   9   7 211.081 5.13238  -2 
   0   9   1 211.081 5.13238   1 
   1   9   7 339.361 9.43088  -2 
   1   9   1 339.361 9.43088   1 
   2   9   8 530.031 13.5994  -2 
   2   9   1 530.031 13.5994   1 
   3   9   8 4.17358 2.92140  -2 
   3   9   1 4.17358 2.92140   1 
   4   9   9 867.267 21.2220  -2 
   4   9   1 867.267 21.2220   1 
   5   9   9 19.7583 2.39756  -2 
   5   9   1 19.7583 2.39756   1 
   6   9   9 1587.89 52.0206  -2 
   6   9   1 1587.89 52.0206   1 
   7   9  10 901.089 22.2293  -2 
   7   9   1 901.089 22.2293   1 
   8   9  10 251.888 8.31410  -2 
   8   9   1 251.888 8.31410   1 
   9   9  11 67.4383 6.75170  -2 
   9   9   1 67.4383 6.75170   1 
  10   9  11 430.690 15.7308  -2 
  10   9   1 430.690 15.7308   1 
  12   9  12 331.635 17.2282  -2 
  12   9   1 331.635 17.2282   1 
  13   9  12 209.761 26.9499  -2 
  13   9   1 209.761 26.9499   1 
  14   9  13 282.698 38.1772  -2 
  14   9   1 282.698 38.1772   1 
  15   9  13 109.282 23.5739  -2 
  15   9   1 109.282 23.5739   1 
 -12  10   3 12.8558 17.9935  -2 
 -12  10   1 12.8558 17.9935   1 
 -10  10   4 139.593 22.8213  -2 
 -10  10   1 139.593 22.8213   1 
  -9  10   4 105.034 19.3862  -2 
  -9  10   1 105.034 19.3862   1 
  -7  10   5 354.553 14.7357  -2 
  -7  10   1 354.553 14.7357   1 
  -5  10   6 20.0184 4.72823  -2 
  -5  10   1 20.0184 4.72823   1 
  -4  10   6 255.775 6.25213  -2 
  -4  10   1 255.775 6.25213   1 
  -3  10   7 -0.8467 5.21159  -2 
  -3  10   1 -0.8467 5.21159   1 
  -2  10   7 452.022 9.38630  -2 
  -2  10   1 452.022 9.38630   1 
  -1  10   7 298.538 10.9161  -2 
  -1  10   1 298.538 10.9161   1 
   0  10   8 893.731 18.2257  -2 
   0  10   1 893.731 18.2257   1 
   1  10   8 474.059 10.8627  -2 
   1  10   1 474.059 10.8627   1 
   2  10   9 1697.22 44.0046  -2 
   2  10   1 1697.22 44.0046   1 
   3  10   9 334.267 8.52189  -2 
   3  10   1 334.267 8.52189   1 
   4  10   9 455.977 17.4322  -2 
   4  10   1 455.977 17.4322   1 
   5  10  10 248.197 7.61690  -2 
   5  10   1 248.197 7.61690   1 
   6  10  10 195.225 7.01836  -2 
   6  10   1 195.225 7.01836   1 
   7  10  11 37.3178 4.83663  -2 
   7  10   1 37.3178 4.83663   1 
   8  10  11 685.290 17.6423  -2 
   8  10   1 685.290 17.6423   1 
  10  10  12 900.098 28.8848  -2 
  10  10   1 900.098 28.8848   1 
  12  10  13 239.878 19.8379  -2 
  12  10   1 239.878 19.8379   1 
  13  10  13 101.960 12.6450  -2 
  13  10   1 101.960 12.6450   1 
  15  10  14 102.482 18.5254  -2 
  15  10   1 102.482 18.5254   1 
 -11  11   4 92.9582 24.9881  -2 
 -11  11   1 92.9582 24.9881   1 
  -9  11   5 153.414 15.1798  -2 
  -9  11   1 153.414 15.1798   1 
  -7  11   6 14.0892 9.45853  -2 
  -7  11   1 14.0892 9.45853   1 
  -6  11   6 197.530 15.7606  -2 
  -6  11   1 197.530 15.7606   1 
  -5  11   7 77.9041 16.9886  -2 
  -5  11   1 77.9041 16.9886   1 
  -4  11   7 517.098 12.3621  -2 
  -4  11   1 517.098 12.3621   1 
  -2  11   8 890.311 16.6199  -2 
  -2  11   1 890.311 16.6199   1 
  -1  11   8 322.407 7.87473  -2 
  -1  11   1 322.407 7.87473   1 
   0  11   9 621.106 13.3406  -2 
   0  11   1 621.106 13.3406   1 
   1  11   9 25.3111 2.48103  -2 
   1  11   1 25.3111 2.48103   1 
   2  11  10 190.606 11.8782  -2 
   2  11   1 190.606 11.8782   1 
   3  11  10 137.820 4.76283  -2 
   3  11   1 137.820 4.76283   1 
   4  11  10 1374.23 32.8921  -2 
   4  11   1 1374.23 32.8921   1 
   5  11  11 359.505 10.3608  -2 
   5  11   1 359.505 10.3608   1 
   6  11  11 1044.85 25.5845  -2 
   6  11   1 1044.85 25.5845   1 
   7  11  12 484.685 19.5735  -2 
   7  11   1 484.685 19.5735   1 
   8  11  12 25.2323 3.82032  -2 
   8  11   1 25.2323 3.82032   1 
   9  11  12 251.211 22.0518  -2 
   9  11   1 251.211 22.0518   1 
  10  11  13 126.370 7.99632  -2 
  10  11   1 126.370 7.99632   1 
  11  11  13 112.230 10.1828  -2 
  11  11   1 112.230 10.1828   1 
  13  11  14 221.326 15.1793  -2 
  13  11   1 221.326 15.1793   1 
  15  11  15 172.475 22.0393  -2 
  15  11   1 172.475 22.0393   1 
 -11  12   5 17.8717 19.6343  -2 
 -11  12   1 17.8717 19.6343   1 
  -9  12   6 21.9217 9.82015  -2 
  -9  12   1 21.9217 9.82015   1 
  -7  12   7 265.386 26.4907  -2 
  -7  12   1 265.386 26.4907   1 
  -6  12   7 188.124 15.1669  -2 
  -6  12   1 188.124 15.1669   1 
  -4  12   8 15.2418 2.26440  -2 
  -4  12   1 15.2418 2.26440   1 
  -3  12   8 256.364 16.3219  -2 
  -3  12   1 256.364 16.3219   1 
  -2  12   9 355.587 7.46173  -2 
  -2  12   1 355.587 7.46173   1 
  -1  12   9 185.403 5.21630  -2 
  -1  12   1 185.403 5.21630   1 
   0  12  10 698.589 20.3846  -2 
   0  12   1 698.589 20.3846   1 
   1  12  10 834.789 16.3228  -2 
   1  12   1 834.789 16.3228   1 
   2  12  10 561.446 21.0337  -2 
   2  12   1 561.446 21.0337   1 
   3  12  11 57.6594 4.48256  -2 
   3  12   1 57.6594 4.48256   1 
   4  12  11 1204.64 29.2039  -2 
   4  12   1 1204.64 29.2039   1 
   5  12  12 610.732 16.2955  -2 
   5  12   1 610.732 16.2955   1 
   6  12  12 70.5465 4.58156  -2 
   6  12   1 70.5465 4.58156   1 
   8  12  13 79.9401 5.48449  -2 
   8  12   1 79.9401 5.48449   1 
   9  12  13 883.326 22.8227  -2 
   9  12   1 883.326 22.8227   1 
  10  12  14 166.285 14.5799  -2 
  10  12   1 166.285 14.5799   1 
  11  12  14 523.933 19.1762  -2 
  11  12   1 523.933 19.1762   1 
  13  12  15 206.148 15.3536  -2 
  13  12   1 206.148 15.3536   1 
  -9  13   7 100.895 23.0549  -2 
  -9  13   1 100.895 23.0549   1 
  -8  13   7 49.7501 20.0484  -2 
  -8  13   1 49.7501 20.0484   1 
  -6  13   8 112.814 11.9545  -2 
  -6  13   1 112.814 11.9545   1 
  -4  13   9 238.273 6.99419  -2 
  -4  13   1 238.273 6.99419   1 
  -3  13   9 167.471 5.40684  -2 
  -3  13   1 167.471 5.40684   1 
  -2  13  10 444.792 12.0886  -2 
  -2  13   1 444.792 12.0886   1 
  -1  13  10 347.881 7.95488  -2 
  -1  13   1 347.881 7.95488   1 
   1  13  11 38.5268 3.41378  -2 
   1  13   1 38.5268 3.41378   1 
   2  13  11 367.916 10.2174  -2 
   2  13   1 367.916 10.2174   1 
   3  13  12 137.230 6.56961  -2 
   3  13   1 137.230 6.56961   1 
   4  13  12 468.145 12.9314  -2 
   4  13   1 468.145 12.9314   1 
   6  13  13 425.016 12.0909  -2 
   6  13   1 425.016 12.0909   1 
   7  13  13 295.009 10.3436  -2 
   7  13   1 295.009 10.3436   1 
   8  13  14 235.273 9.17407  -2 
   8  13   1 235.273 9.17407   1 
   9  13  14 288.614 10.2727  -2 
   9  13   1 288.614 10.2727   1 
  11  13  15 185.173 11.0269  -2 
  11  13   1 185.173 11.0269   1 
  13  13  16 310.028 22.9219  -2 
  13  13   1 310.028 22.9219   1 
  14  13  16 63.3551 16.5203  -2 
  14  13   1 63.3551 16.5203   1 
  -8  14   8 264.379 28.4864  -2 
  -8  14   1 264.379 28.4864   1 
  -6  14   9 330.232 17.1618  -2 
  -6  14   1 330.232 17.1618   1 
  -4  14  10 16.7554 7.69955  -2 
  -4  14   1 16.7554 7.69955   1 
  -3  14  10 171.336 5.26013  -2 
  -3  14   1 171.336 5.26013   1 
  -1  14  11 414.782 9.81631  -2 
  -1  14   1 414.782 9.81631   1 
   0  14  11 265.548 13.7092  -2 
   0  14   1 265.548 13.7092   1 
   1  14  12 487.219 12.7444  -2 
   1  14   1 487.219 12.7444   1 
   2  14  12 572.604 14.3850  -2 
   2  14   1 572.604 14.3850   1 
   3  14  13 1017.73 63.3190  -2 
   3  14   1 1017.73 63.3190   1 
   4  14  13 463.786 12.0139  -2 
   4  14   1 463.786 12.0139   1 
   6  14  14 78.3223 6.14842  -2 
   6  14   1 78.3223 6.14842   1 
   7  14  14 64.6771 6.37505  -2 
   7  14   1 64.6771 6.37505   1 
   8  14  15 110.713 22.4890  -2 
   8  14   1 110.713 22.4890   1 
   9  14  15 500.900 14.4665  -2 
   9  14   1 500.900 14.4665   1 
  11  14  16 347.116 15.5475  -2 
  11  14   1 347.116 15.5475   1 
  12  14  16 80.9117 22.9863  -2 
  12  14   1 80.9117 22.9863   1 
  13  14  17 172.044 31.8243  -2 
  13  14   1 172.044 31.8243   1 
  14  14  17 53.9745 13.9859  -2 
  14  14   1 53.9745 13.9859   1 
  -8  15   9 40.9920 14.8321  -2 
  -8  15   1 40.9920 14.8321   1 
  -6  15  10 60.5774 14.1644  -2 
  -6  15   1 60.5774 14.1644   1 
  -5  15  10 145.321 15.7161  -2 
  -5  15   1 145.321 15.7161   1 
  -3  15  11 185.174 5.45105  -2 
  -3  15   1 185.174 5.45105   1 
  -1  15  12 354.634 9.84641  -2 
  -1  15   1 354.634 9.84641   1 
   0  15  12 57.1930 5.13245  -2 
   0  15   1 57.1930 5.13245   1 
   1  15  13 7.34909 6.11046  -2 
   1  15   1 7.34909 6.11046   1 
   2  15  13 318.593 9.28826  -2 
   2  15   1 318.593 9.28826   1 
   4  15  14 266.465 8.45178  -2 
   4  15   1 266.465 8.45178   1 
   5  15  14 523.605 15.1270  -2 
   5  15   1 523.605 15.1270   1 
   6  15  15 69.1337 6.94424  -2 
   6  15   1 69.1337 6.94424   1 
   7  15  15 346.008 11.2285  -2 
   7  15   1 346.008 11.2285   1 
   9  15  16 144.330 7.68149  -2 
   9  15   1 144.330 7.68149   1 
  10  15  16 234.532 17.6758  -2 
  10  15   1 234.532 17.6758   1 
  11  15  17 338.987 18.9573  -2 
  11  15   1 338.987 18.9573   1 
  12  15  17 36.4529 10.7074  -2 
  12  15   1 36.4529 10.7074   1 
  14  15  18 16.6672 15.2893  -2 
  14  15   1 16.6672 15.2893   1 
  -8  16  10 62.4132 22.1804  -2 
  -8  16   1 62.4132 22.1804   1 
  -6  16  11 257.509 30.6595  -2 
  -6  16   1 257.509 30.6595   1 
  -5  16  11 104.501 11.0287  -2 
  -5  16   1 104.501 11.0287   1 
  -3  16  12 229.828 7.76774  -2 
  -3  16   1 229.828 7.76774   1 
  -2  16  12 8.61034 7.24253  -2 
  -2  16   1 8.61034 7.24253   1 
  -1  16  13 210.607 8.67685  -2 
  -1  16   1 210.607 8.67685   1 
   0  16  13 15.1858 5.05337  -2 
   0  16   1 15.1858 5.05337   1 
   2  16  14 20.2441 4.42913  -2 
   2  16   1 20.2441 4.42913   1 
   3  16  14 536.261 28.0333  -2 
   3  16   1 536.261 28.0333   1 
   4  16  15 208.149 8.96769  -2 
   4  16   1 208.149 8.96769   1 
   5  16  15 58.9688 6.42450  -2 
   5  16   1 58.9688 6.42450   1 
   7  16  16 406.559 12.6018  -2 
   7  16   1 406.559 12.6018   1 
   9  16  17 415.239 13.7186  -2 
   9  16   1 415.239 13.7186   1 
  10  16  17 20.0697 8.00845  -2 
  10  16   1 20.0697 8.00845   1 
  12  16  18 84.2552 10.3310  -2 
  12  16   1 84.2552 10.3310   1 
  -5  17  12 183.793 14.0292  -2 
  -5  17   1 183.793 14.0292   1 
  -3  17  13 478.715 14.9693  -2 
  -3  17   1 478.715 14.9693   1 
  -2  17  13 152.151 7.90252  -2 
  -2  17   1 152.151 7.90252   1 
   0  17  14 15.6133 4.18950  -2 
   0  17   1 15.6133 4.18950   1 
   2  17  15 259.780 10.0377  -2 
   2  17   1 259.780 10.0377   1 
   3  17  15 323.759 11.4015  -2 
   3  17   1 323.759 11.4015   1 
   4  17  16 3.95718 11.9161  -2 
   4  17   1 3.95718 11.9161   1 
   5  17  16 369.632 13.1100  -2 
   5  17   1 369.632 13.1100   1 
   7  17  17 369.179 12.5093  -2 
   7  17   1 369.179 12.5093   1 
   8  17  17 87.8857 12.5203  -2 
   8  17   1 87.8857 12.5203   1 
   9  17  18 50.4158 16.4034  -2 
   9  17   1 50.4158 16.4034   1 
  10  17  18 194.000 9.62960  -2 
  10  17   1 194.000 9.62960   1 
  12  17  19 77.3380 11.3560  -2 
  12  17   1 77.3380 11.3560   1 
  -4  18  13 109.980 27.6159  -2 
  -4  18   1 109.980 27.6159   1 
  -3  18  14 247.853 31.6103  -2 
  -3  18   1 247.853 31.6103   1 
  -2  18  14 30.4135 5.22159  -2 
  -2  18   1 30.4135 5.22159   1 
   0  18  15 22.8223 5.91666  -2 
   0  18   1 22.8223 5.91666   1 
   1  18  15 259.952 13.5752  -2 
   1  18   1 259.952 13.5752   1 
   2  18  16 54.0490 7.82014  -2 
   2  18   1 54.0490 7.82014   1 
   3  18  16 235.261 9.68876  -2 
   3  18   1 235.261 9.68876   1 
   5  18  17 115.402 7.38712  -2 
   5  18   1 115.402 7.38712   1 
   6  18  17 52.2904 22.6883  -2 
   6  18   1 52.2904 22.6883   1 
   7  18  18 290.020 11.8915  -2 
   7  18   1 290.020 11.8915   1 
   8  18  18 282.073 11.6717  -2 
   8  18   1 282.073 11.6717   1 
  10  18  19 71.9367 7.60837  -2 
  10  18   1 71.9367 7.60837   1 
  12  18  20 128.991 14.3561  -2 
  12  18   1 128.991 14.3561   1 
  -2  19  15 39.9750 6.50655  -2 
  -2  19   1 39.9750 6.50655   1 
   0  19  16 53.7262 7.93874  -2 
   0  19   1 53.7262 7.93874   1 
   1  19  16 200.726 9.06717  -2 
   1  19   1 200.726 9.06717   1 
   2  19  17 110.135 23.8067  -2 
   2  19   1 110.135 23.8067   1 
   2  19  16 118.045 28.2456  -2 
   2  19   1 118.045 28.2456   1 
   3  19  17 160.340 7.71256  -2 
   3  19   1 160.340 7.71256   1 
   5  19  18 320.972 12.2354  -2 
   5  19   1 320.972 12.2354   1 
   6  19  18 141.565 9.42027  -2 
   6  19   1 141.565 9.42027   1 
   7  19  19 110.050 23.6601  -2 
   7  19   1 110.050 23.6601   1 
   8  19  19 72.9068 7.50471  -2 
   8  19   1 72.9068 7.50471   1 
  10  19  20 198.171 11.0225  -2 
  10  19   1 198.171 11.0225   1 
  11  19  20 57.4139 15.1469  -2 
  11  19   1 57.4139 15.1469   1 
  12  19   1 47.9449 18.0174   1 
  -2  20  16 39.2032 9.58041  -2 
  -2  20   1 39.2032 9.58041   1 
  -1  20  16 183.559 12.9762  -2 
  -1  20   1 183.559 12.9762   1 
   0  20  17 43.0109 14.0491  -2 
   0  20   1 43.0109 14.0491   1 
   1  20  17 220.961 10.7793  -2 
   1  20   1 220.961 10.7793   1 
   2  20  17 77.6005 28.0435  -2 
   2  20   1 77.6005 28.0435   1 
   3  20  18 238.520 9.65310  -2 
   3  20   1 238.520 9.65310   1 
   4  20  18 80.8434 13.3979  -2 
   4  20   1 80.8434 13.3979   1 
   5  20  19 162.704 13.8852  -2 
   5  20   1 162.704 13.8852   1 
   6  20  19 76.0175 8.26298  -2 
   6  20   1 76.0175 8.26298   1 
   8  20  20 300.316 12.3245  -2 
   8  20   1 300.316 12.3245   1 
   9  20  20 109.521 25.5550  -2 
   9  20   1 109.521 25.5550   1 
  10  20  21 345.530 14.7544  -2 
  10  20   1 345.530 14.7544   1 
  11  20  21 37.7877 12.3695  -2 
  11  20   1 37.7877 12.3695   1 
  -2  21  17 26.8471 17.0199  -2 
  -2  21   1 26.8471 17.0199   1 
  -1  21  17 48.7317 10.3480  -2 
  -1  21   1 48.7317 10.3480   1 
   1  21  18 48.0834 8.28668  -2 
   1  21   1 48.0834 8.28668   1 
   3  21  19 132.922 10.9192  -2 
   3  21   1 132.922 10.9192   1 
   4  21  19 230.757 11.3536  -2 
   4  21   1 230.757 11.3536   1 
   6  21  20 165.157 9.35536  -2 
   6  21   1 165.157 9.35536   1 
   8  21  21 72.6550 9.99011  -2 
   8  21   1 72.6550 9.99011   1 
   9  21  21 113.068 12.2789  -2 
   9  21   1 113.068 12.2789   1 
  -1  22  18 93.3366 9.93628  -2 
  -1  22   1 93.3366 9.93628   1 
   1  22  19 48.6895 10.3995  -2 
   1  22   1 48.6895 10.3995   1 
   2  22  19 127.351 14.4247  -2 
   2  22   1 127.351 14.4247   1 
   4  22  20 129.942 10.8600  -2 
   4  22   1 129.942 10.8600   1 
   5  22  20 31.3776 23.6729  -2 
   5  22   1 31.3776 23.6729   1 
   6  22  21 54.5542 9.07824  -2 
   6  22   1 54.5542 9.07824   1 
   7  22  21 129.806 16.8186  -2 
   7  22   1 129.806 16.8186   1 
   8  22  22 179.193 21.4958  -2 
   8  22   1 179.193 21.4958   1 
   2  23  20 100.698 12.2311  -2 
   2  23   1 100.698 12.2311   1 
   4  23  21 148.719 17.4282  -2 
   4  23   1 148.719 17.4282   1 
   6  23   1 186.681 27.0090   1 
  -3 -22   2 20.0609 8.29284   1 
   6  21  23 55.9075 8.85170  -2 
  -6 -21   2 55.9075 8.85170   1 
   4  21  22 92.7507 11.2006  -2 
  -4 -21   2 92.7507 11.2006   1 
   3  21  22 340.808 15.9647  -2 
  -3 -21   2 340.808 15.9647   1 
   2  21  21 34.1393 17.3396  -2 
  -2 -21   2 34.1393 17.3396   1 
   1  21  21 136.796 9.68065  -2 
  -1 -21   2 136.796 9.68065   1 
  -1  21  20 10.7677 10.1406  -2 
   1 -21   2 10.7677 10.1406   1 
   9  20  23 175.212 20.3106  -2 
  -9 -20   2 175.212 20.3106   1 
   8  20  23 73.6896 9.59852  -2 
  -8 -20   2 73.6896 9.59852   1 
   6  20  22 54.9255 9.78978  -2 
  -6 -20   2 54.9255 9.78978   1 
   5  20  22 15.0641 14.1043  -2 
  -5 -20   2 15.0641 14.1043   1 
   4  20  21 36.4246 10.7548  -2 
  -4 -20   2 36.4246 10.7548   1 
   3  20  21 94.6384 8.96304  -2 
  -3 -20   2 94.6384 8.96304   1 
   1  20  20 209.654 10.4062  -2 
  -1 -20   2 209.654 10.4062   1 
   0  20  20 49.6813 10.4107  -2 
   0 -20   2 49.6813 10.4107   1 
  -1  20  19 200.716 12.9344  -2 
   1 -20   2 200.716 12.9344   1 
  -2  20  19 -2.3596 9.63883  -2 
   2 -20   2 -2.3596 9.63883   1 
  -3  20  18 67.4630 28.2963  -2 
   3 -20   2 67.4630 28.2963   1 
  10  19  23 141.696 11.2644  -2 
 -10 -19   2 141.696 11.2644   1 
   8  19  22 18.3614 7.70680  -2 
  -8 -19   2 18.3614 7.70680   1 
   7  19  22 48.7169 19.4878  -2 
  -7 -19   2 48.7169 19.4878   1 
   6  19  21 8.60258 8.92541  -2 
  -6 -19   2 8.60258 8.92541   1 
   5  19  21 333.477 14.5254  -2 
  -5 -19   2 333.477 14.5254   1 
   4  19  20 125.256 30.2920  -2 
  -4 -19   2 125.256 30.2920   1 
   3  19  20 242.184 10.5512  -2 
  -3 -19   2 242.184 10.5512   1 
   2  19  20 324.957 20.2973  -2 
  -2 -19   2 324.957 20.2973   1 
   1  19  19 223.087 11.1598  -2 
  -1 -19   2 223.087 11.1598   1 
   0  19  19 12.0602 9.02927  -2 
   0 -19   2 12.0602 9.02927   1 
  -1  19  18 33.9435 15.1085  -2 
   1 -19   2 33.9435 15.1085   1 
  -2  19  18 37.2763 7.12410  -2 
   2 -19   2 37.2763 7.12410   1 
  -4  19  17 30.2571 11.6904  -2 
   4 -19   2 30.2571 11.6904   1 
  11  18  22 105.546 23.9427  -2 
 -11 -18   2 105.546 23.9427   1 
  10  18  22 43.4485 8.29306  -2 
 -10 -18   2 43.4485 8.29306   1 
   8  18  21 74.8418 10.6387  -2 
  -8 -18   2 74.8418 10.6387   1 
   7  18  21 335.996 13.6234  -2 
  -7 -18   2 335.996 13.6234   1 
   6  18  20 235.415 22.7606  -2 
  -6 -18   2 235.415 22.7606   1 
   5  18  20 59.5333 6.92279  -2 
  -5 -18   2 59.5333 6.92279   1 
   4  18  19 52.0467 29.9832  -2 
  -4 -18   2 52.0467 29.9832   1 
   3  18  19 119.406 8.62309  -2 
  -3 -18   2 119.406 8.62309   1 
   2  18  19 30.5559 9.40762  -2 
  -2 -18   2 30.5559 9.40762   1 
   1  18  18 276.347 11.9416  -2 
  -1 -18   2 276.347 11.9416   1 
   0  18  18 113.495 8.08616  -2 
   0 -18   2 113.495 8.08616   1 
  -2  18  17 49.3288 7.20873  -2 
   2 -18   2 49.3288 7.20873   1 
  -3  18  17 150.521 15.0539  -2 
   3 -18   2 150.521 15.0539   1 
  -4  18  16 146.265 15.7471  -2 
   4 -18   2 146.265 15.7471   1 
  -5  18  16 11.8543 17.9876  -2 
   5 -18   2 11.8543 17.9876   1 
  12  17  22 115.886 26.6283  -2 
 -12 -17   2 115.886 26.6283   1 
  10  17  21 51.5663 8.41932  -2 
 -10 -17   2 51.5663 8.41932   1 
   9  17  21 177.892 13.8574  -2 
  -9 -17   2 177.892 13.8574   1 
   8  17  20 141.168 11.4530  -2 
  -8 -17   2 141.168 11.4530   1 
   7  17  20 96.0057 8.50430  -2 
  -7 -17   2 96.0057 8.50430   1 
   5  17  19 500.080 14.1711  -2 
  -5 -17   2 500.080 14.1711   1 
   4  17  19 52.3635 9.71114  -2 
  -4 -17   2 52.3635 9.71114   1 
   3  17  18 327.912 11.3846  -2 
  -3 -17   2 327.912 11.3846   1 
   2  17  18 393.990 14.7826  -2 
  -2 -17   2 393.990 14.7826   1 
   1  17  17 252.155 28.4910  -2 
  -1 -17   2 252.155 28.4910   1 
   0  17  17 3.20504 4.92388  -2 
   0 -17   2 3.20504 4.92388   1 
  -1  17  17 171.882 24.4958  -2 
   1 -17   2 171.882 24.4958   1 
  -2  17  16 144.881 10.3190  -2 
   2 -17   2 144.881 10.3190   1 
  -3  17  16 94.5137 8.88477  -2 
   3 -17   2 94.5137 8.88477   1 
  -4  17  15 84.1908 23.8351  -2 
   4 -17   2 84.1908 23.8351   1 
  -5  17  15 115.686 10.9248  -2 
   5 -17   2 115.686 10.9248   1 
  -7  17  14 53.3910 28.9431  -2 
   7 -17   2 53.3910 28.9431   1 
  12  16  21 28.9235 10.3553  -2 
 -12 -16   2 28.9235 10.3553   1 
  10  16  20 28.7825 10.9147  -2 
 -10 -16   2 28.7825 10.9147   1 
   9  16  20 394.008 14.1056  -2 
  -9 -16   2 394.008 14.1056   1 
   7  16  19 306.865 11.2331  -2 
  -7 -16   2 306.865 11.2331   1 
   6  16  19 43.4295 20.5635  -2 
  -6 -16   2 43.4295 20.5635   1 
   5  16  18 39.5845 6.98155  -2 
  -5 -16   2 39.5845 6.98155   1 
   4  16  18 343.438 13.6947  -2 
  -4 -16   2 343.438 13.6947   1 
   3  16  17 292.238 16.6470  -2 
  -3 -16   2 292.238 16.6470   1 
   2  16  17 164.470 7.93486  -2 
  -2 -16   2 164.470 7.93486   1 
   0  16  16 355.678 13.2212  -2 
   0 -16   2 355.678 13.2212   1 
  -1  16  16 91.0579 8.24209  -2 
   1 -16   2 91.0579 8.24209   1 
  -2  16  15 262.130 16.4156  -2 
   2 -16   2 262.130 16.4156   1 
  -3  16  15 186.299 9.96082  -2 
   3 -16   2 186.299 9.96082   1 
  -5  16  14 81.9056 8.70290  -2 
   5 -16   2 81.9056 8.70290   1 
   8 -16   2 63.6162 19.3543   1 
 -13 -15   2 197.653 30.3640   1 
  12  15  20 43.4863 12.2666  -2 
 -12 -15   2 43.4863 12.2666   1 
  11  15  20 340.405 20.6223  -2 
 -11 -15   2 340.405 20.6223   1 
  10  15  19 90.5730 11.7805  -2 
 -10 -15   2 90.5730 11.7805   1 
   9  15  19 135.670 8.31961  -2 
  -9 -15   2 135.670 8.31961   1 
   7  15  18 163.812 8.51577  -2 
  -7 -15   2 163.812 8.51577   1 
   6  15  18 210.670 10.1789  -2 
  -6 -15   2 210.670 10.1789   1 
   5  15  17 177.912 9.85463  -2 
  -5 -15   2 177.912 9.85463   1 
   4  15  17 318.768 12.1141  -2 
  -4 -15   2 318.768 12.1141   1 
   2  15  16 329.372 10.9128  -2 
  -2 -15   2 329.372 10.9128   1 
   1  15  16 96.3402 8.72327  -2 
  -1 -15   2 96.3402 8.72327   1 
   0  15  15 102.287 8.24577  -2 
   0 -15   2 102.287 8.24577   1 
  -1  15  15 236.662 9.71800  -2 
   1 -15   2 236.662 9.71800   1 
  -2  15  14 196.360 24.7773  -2 
   2 -15   2 196.360 24.7773   1 
  -3  15  14 113.280 7.74531  -2 
   3 -15   2 113.280 7.74531   1 
  -5  15  13 52.0187 12.1238  -2 
   5 -15   2 52.0187 12.1238   1 
  -6  15  13 251.009 16.9676  -2 
   6 -15   2 251.009 16.9676   1 
  -8  15  12 20.0811 9.58610  -2 
   8 -15   2 20.0811 9.58610   1 
  13  14  20 22.0396 20.5988  -2 
 -13 -14   2 22.0396 20.5988   1 
  12  14  19 4.19743 14.1089  -2 
 -12 -14   2 4.19743 14.1089   1 
  11  14  19 126.240 11.8346  -2 
 -11 -14   2 126.240 11.8346   1 
   9  14  18 364.348 12.1062  -2 
  -9 -14   2 364.348 12.1062   1 
   8  14  18 353.484 22.5952  -2 
  -8 -14   2 353.484 22.5952   1 
   7  14  17 386.647 12.8555  -2 
  -7 -14   2 386.647 12.8555   1 
   6  14  17 281.756 10.4289  -2 
  -6 -14   2 281.756 10.4289   1 
   4  14  16 344.944 11.0228  -2 
  -4 -14   2 344.944 11.0228   1 
   3  14  16 175.128 10.8637  -2 
  -3 -14   2 175.128 10.8637   1 
   2  14  15 191.864 8.25973  -2 
  -2 -14   2 191.864 8.25973   1 
   1  14  15 262.919 9.74488  -2 
  -1 -14   2 262.919 9.74488   1 
   0  14  14 186.735 11.6179  -2 
   0 -14   2 186.735 11.6179   1 
  -1  14  14 130.082 6.68233  -2 
   1 -14   2 130.082 6.68233   1 
  -3  14  13 58.6719 6.28915  -2 
   3 -14   2 58.6719 6.28915   1 
  -4  14  13 288.465 13.7243  -2 
   4 -14   2 288.465 13.7243   1 
  -5  14  12 283.831 29.6156  -2 
   5 -14   2 283.831 29.6156   1 
  -6  14  12 139.261 9.20535  -2 
   6 -14   2 139.261 9.20535   1 
  -8  14  11 254.582 28.6350  -2 
   8 -14   2 254.582 28.6350   1 
  13  13  19 225.928 15.7367  -2 
 -13 -13   2 225.928 15.7367   1 
  11  13  18 237.704 13.1765  -2 
 -11 -13   2 237.704 13.1765   1 
   9  13  17 242.959 10.0230  -2 
  -9 -13   2 242.959 10.0230   1 
   8  13  17 20.0464 7.68406  -2 
  -8 -13   2 20.0464 7.68406   1 
   7  13  16 4.45462 8.11873  -2 
  -7 -13   2 4.45462 8.11873   1 
   6  13  16 209.679 8.09383  -2 
  -6 -13   2 209.679 8.09383   1 
   4  13  15 338.574 11.8950  -2 
  -4 -13   2 338.574 11.8950   1 
   3  13  15 453.219 13.5963  -2 
  -3 -13   2 453.219 13.5963   1 
   2  13  14 661.755 18.0391  -2 
  -2 -13   2 661.755 18.0391   1 
   1  13  14 109.442 6.12432  -2 
  -1 -13   2 109.442 6.12432   1 
  -1  13  13 91.6048 4.72269  -2 
   1 -13   2 91.6048 4.72269   1 
  -2  13  13 340.177 11.3372  -2 
   2 -13   2 340.177 11.3372   1 
  -3  13  12 266.978 9.06680  -2 
   3 -13   2 266.978 9.06680   1 
  -4  13  12 430.480 13.4242  -2 
   4 -13   2 430.480 13.4242   1 
  -6  13  11 283.436 13.3069  -2 
   6 -13   2 283.436 13.3069   1 
  -8  13  10 37.8196 19.7697  -2 
   8 -13   2 37.8196 19.7697   1 
  -9  13  10 101.037 23.1405  -2 
   9 -13   2 101.037 23.1405   1 
  14  12  18 164.697 33.8182  -2 
 -14 -12   2 164.697 33.8182   1 
  13  12  18 58.5893 13.2803  -2 
 -13 -12   2 58.5893 13.2803   1 
  11  12  17 111.883 10.2190  -2 
 -11 -12   2 111.883 10.2190   1 
  10  12  17 76.0197 10.8956  -2 
 -10 -12   2 76.0197 10.8956   1 
   9  12  16 160.612 8.80868  -2 
  -9 -12   2 160.612 8.80868   1 
   8  12  16 485.346 14.1579  -2 
  -8 -12   2 485.346 14.1579   1 
   7  12  15 208.447 23.5023  -2 
  -7 -12   2 208.447 23.5023   1 
   6  12  15 1031.60 28.4816  -2 
  -6 -12   2 1031.60 28.4816   1 
   5  12  15 799.073 23.0708  -2 
  -5 -12   2 799.073 23.0708   1 
   4  12  14 578.087 17.3986  -2 
  -4 -12   2 578.087 17.3986   1 
   3  12  14 100.661 6.00419  -2 
  -3 -12   2 100.661 6.00419   1 
   2  12  13 1078.46 45.8495  -2 
  -2 -12   2 1078.46 45.8495   1 
   1  12  13 10.1050 3.06106  -2 
  -1 -12   2 10.1050 3.06106   1 
   0  12  13 898.532 21.5440  -2 
   0 -12   2 898.532 21.5440   1 
  -1  12  12 3.28501 3.59860  -2 
   1 -12   2 3.28501 3.59860   1 
  -2  12  12 453.939 10.8158  -2 
   2 -12   2 453.939 10.8158   1 
  -3  12  11 4.79988 8.08970  -2 
   3 -12   2 4.79988 8.08970   1 
  -4  12  11 142.254 6.66945  -2 
   4 -12   2 142.254 6.66945   1 
  -6  12  10 64.5924 9.55823  -2 
   6 -12   2 64.5924 9.55823   1 
  -7  12  10 149.473 16.1779  -2 
   7 -12   2 149.473 16.1779   1 
  -9  12   9 60.1770 11.0074  -2 
   9 -12   2 60.1770 11.0074   1 
  13  11  17 61.5183 11.7885  -2 
 -13 -11   2 61.5183 11.7885   1 
  12  11  17 355.836 38.6990  -2 
 -12 -11   2 355.836 38.6990   1 
  11  11  16 16.3390 9.85603  -2 
 -11 -11   2 16.3390 9.85603   1 
  10  11  16 543.373 20.3701  -2 
 -10 -11   2 543.373 20.3701   1 
   8  11  15 35.3942 4.65815  -2 
  -8 -11   2 35.3942 4.65815   1 
   6  11  14 1226.19 33.2559  -2 
  -6 -11   2 1226.19 33.2559   1 
   5  11  14 61.9585 6.19184  -2 
  -5 -11   2 61.9585 6.19184   1 
   4  11  13 963.249 26.6862  -2 
  -4 -11   2 963.249 26.6862   1 
   3  11  13 20.7400 3.61996  -2 
  -3 -11   2 20.7400 3.61996   1 
   2  11  13 729.961 31.9862  -2 
  -2 -11   2 729.961 31.9862   1 
   1  11  12 760.203 18.1209  -2 
  -1 -11   2 760.203 18.1209   1 
   0  11  12 229.732 7.54460  -2 
   0 -11   2 229.732 7.54460   1 
  -1  11  11 103.868 4.74648  -2 
   1 -11   2 103.868 4.74648   1 
  -2  11  11 712.094 15.2752  -2 
   2 -11   2 712.094 15.2752   1 
  -4  11  10 387.514 11.6478  -2 
   4 -11   2 387.514 11.6478   1 
  -5  11  10 188.138 15.3159  -2 
   5 -11   2 188.138 15.3159   1 
  -6  11   9 130.432 13.8603  -2 
   6 -11   2 130.432 13.8603   1 
  -7  11   9 131.807 11.3501  -2 
   7 -11   2 131.807 11.3501   1 
  -9  11   8 91.0525 13.1660  -2 
   9 -11   2 91.0525 13.1660   1 
 -11  11   7 108.941 24.0429  -2 
  11 -11   2 108.941 24.0429   1 
  13  10  16 26.5090 16.9668  -2 
 -13 -10   2 26.5090 16.9668   1 
  12  10  16 203.340 13.8078  -2 
 -12 -10   2 203.340 13.8078   1 
  11  10  15 216.209 18.4293  -2 
 -11 -10   2 216.209 18.4293   1 
  10  10  15 271.974 12.4831  -2 
 -10 -10   2 271.974 12.4831   1 
   8  10  14 224.718 8.08713  -2 
  -8 -10   2 224.718 8.08713   1 
   7  10  14 222.425 8.41650  -2 
  -7 -10   2 222.425 8.41650   1 
   6  10  13 518.889 15.8421  -2 
  -6 -10   2 518.889 15.8421   1 
   5  10  13 496.633 14.8838  -2 
  -5 -10   2 496.633 14.8838   1 
   4  10  12 402.080 29.9206  -2 
  -4 -10   2 402.080 29.9206   1 
   3  10  12 265.236 8.09171  -2 
  -3 -10   2 265.236 8.09171   1 
   2  10  12 897.049 24.6653  -2 
  -2 -10   2 897.049 24.6653   1 
   1  10  11 524.382 12.9641  -2 
  -1 -10   2 524.382 12.9641   1 
   0  10  11 1273.93 28.9376  -2 
   0 -10   2 1273.93 28.9376   1 
  -1  10  10 267.199 11.9753  -2 
   1 -10   2 267.199 11.9753   1 
  -2  10  10 453.803 10.1895  -2 
   2 -10   2 453.803 10.1895   1 
  -3  10  10 732.452 28.5016  -2 
   3 -10   2 732.452 28.5016   1 
  -4  10   9 420.579 9.77897  -2 
   4 -10   2 420.579 9.77897   1 
  -5  10   9 11.4153 4.11676  -2 
   5 -10   2 11.4153 4.11676   1 
  -7  10   8 234.485 11.5443  -2 
   7 -10   2 234.485 11.5443   1 
  -9  10   7 126.833 20.1247  -2 
   9 -10   2 126.833 20.1247   1 
  14   9  16 239.072 39.9995  -2 
 -14  -9   2 239.072 39.9995   1 
  13   9  15 22.8065 22.2588  -2 
 -13  -9   2 22.8065 22.2588   1 
  12   9  15 412.227 20.4212  -2 
 -12  -9   2 412.227 20.4212   1 
  10   9  14 372.056 14.7956  -2 
 -10  -9   2 372.056 14.7956   1 
   9   9  14 10.9038 7.56318  -2 
  -9  -9   2 10.9038 7.56318   1 
   8   9  13 136.418 6.61895  -2 
  -8  -9   2 136.418 6.61895   1 
   7   9  13 125.915 6.06190  -2 
  -7  -9   2 125.915 6.06190   1 
   6   9  12 1054.84 36.7528  -2 
  -6  -9   2 1054.84 36.7528   1 
   5   9  12 188.781 7.03604  -2 
  -5  -9   2 188.781 7.03604   1 
   4   9  12 974.671 26.5044  -2 
  -4  -9   2 974.671 26.5044   1 
   3   9  11 436.561 11.9071  -2 
  -3  -9   2 436.561 11.9071   1 
   2   9  11 822.676 18.9493  -2 
  -2  -9   2 822.676 18.9493   1 
   1   9  10 160.330 6.18443  -2 
  -1  -9   2 160.330 6.18443   1 
   0   9  10 199.395 5.51368  -2 
   0  -9   2 199.395 5.51368   1 
  -1   9  10 424.384 19.6106  -2 
   1  -9   2 424.384 19.6106   1 
  -2   9   9 1172.42 23.7205  -2 
   2  -9   2 1172.42 23.7205   1 
  -3   9   9 276.991 7.47833  -2 
   3  -9   2 276.991 7.47833   1 
  -4   9   8 524.140 12.3311  -2 
   4  -9   2 524.140 12.3311   1 
  -5   9   8 239.826 8.13344  -2 
   5  -9   2 239.826 8.13344   1 
  -7   9   7 94.4138 7.66640  -2 
   7  -9   2 94.4138 7.66640   1 
  -9   9   6 121.453 21.1115  -2 
   9  -9   2 121.453 21.1115   1 
 -10   9   6 61.2196 19.8040  -2 
  10  -9   2 61.2196 19.8040   1 
 -12   9   5 89.2614 12.9545  -2 
  12  -9   2 89.2614 12.9545   1 
  14   8  15 129.285 20.2743  -2 
 -14  -8   2 129.285 20.2743   1 
  12   8  14 217.104 14.6636  -2 
 -12  -8   2 217.104 14.6636   1 
  10   8  13 886.111 28.9025  -2 
 -10  -8   2 886.111 28.9025   1 
   9   8  13 50.9718 7.68499  -2 
  -9  -8   2 50.9718 7.68499   1 
   8   8  12 549.694 16.7246  -2 
  -8  -8   2 549.694 16.7246   1 
   7   8  12 226.597 7.30872  -2 
  -7  -8   2 226.597 7.30872   1 
   6   8  12 417.979 16.8767  -2 
  -6  -8   2 417.979 16.8767   1 
   5   8  11 181.065 6.84253  -2 
  -5  -8   2 181.065 6.84253   1 
   4   8  11 751.789 20.7496  -2 
  -4  -8   2 751.789 20.7496   1 
   3   8  10 1313.29 31.5380  -2 
  -3  -8   2 1313.29 31.5380   1 
   2   8  10 215.849 6.73546  -2 
  -2  -8   2 215.849 6.73546   1 
   1   8   9 471.653 22.1962  -2 
  -1  -8   2 471.653 22.1962   1 
   1   8  10 946.671 54.0135  -2 
  -1  -8   2 946.671 54.0135   1 
   0   8   9 1078.98 24.4969  -2 
   0  -8   2 1078.98 24.4969   1 
  -1   8   9 512.951 12.5437  -2 
   1  -8   2 512.951 12.5437   1 
  -2   8   8 265.912 6.52710  -2 
   2  -8   2 265.912 6.52710   1 
  -3   8   8 153.813 4.89547  -2 
   3  -8   2 153.813 4.89547   1 
  -4   8   7 270.365 15.5799  -2 
   4  -8   2 270.365 15.5799   1 
  -5   8   7 273.654 8.55045  -2 
   5  -8   2 273.654 8.55045   1 
  -6   8   7 691.841 46.0868  -2 
   6  -8   2 691.841 46.0868   1 
  -7   8   6 442.634 19.3539  -2 
   7  -8   2 442.634 19.3539   1 
  -8   8   6 99.7326 12.5747  -2 
   8  -8   2 99.7326 12.5747   1 
 -10   8   5 15.0250 6.47112  -2 
  10  -8   2 15.0250 6.47112   1 
 -12   8   4 14.0562 20.1300  -2 
  12  -8   2 14.0562 20.1300   1 
  14   7  14 161.909 19.8972  -2 
 -14  -7   2 161.909 19.8972   1 
  12   7  13 366.009 23.2057  -2 
 -12  -7   2 366.009 23.2057   1 
  11   7  13 148.657 12.9100  -2 
 -11  -7   2 148.657 12.9100   1 
  10   7  12 440.004 23.5405  -2 
 -10  -7   2 440.004 23.5405   1 
   9   7  12 155.853 8.65113  -2 
  -9  -7   2 155.853 8.65113   1 
   7   7  11 429.978 12.8703  -2 
  -7  -7   2 429.978 12.8703   1 
   6   7  11 413.510 12.7190  -2 
  -6  -7   2 413.510 12.7190   1 
   5   7  10 543.030 15.4531  -2 
  -5  -7   2 543.030 15.4531   1 
   4   7  10 727.133 19.7914  -2 
  -4  -7   2 727.133 19.7914   1 
   3   7   9 737.686 20.4139  -2 
  -3  -7   2 737.686 20.4139   1 
   2   7   9 1118.82 26.8300  -2 
  -2  -7   2 1118.82 26.8300   1 
   1   7   9 712.795 17.7039  -2 
  -1  -7   2 712.795 17.7039   1 
   0   7   8 7.29516 2.23208  -2 
   0  -7   2 7.29516 2.23208   1 
  -1   7   8 962.060 20.5883  -2 
   1  -7   2 962.060 20.5883   1 
  -2   7   7 1027.65 25.5700  -2 
   2  -7   2 1027.65 25.5700   1 
  -3   7   7 751.421 16.4024  -2 
   3  -7   2 751.421 16.4024   1 
  -4   7   7 368.918 19.2290  -2 
   4  -7   2 368.918 19.2290   1 
  -5   7   6 1065.02 24.6744  -2 
   5  -7   2 1065.02 24.6744   1 
  -6   7   6 134.806 8.11620  -2 
   6  -7   2 134.806 8.11620   1 
  -7   7   5 338.288 19.2782  -2 
   7  -7   2 338.288 19.2782   1 
  -8   7   5 92.2705 7.57848  -2 
   8  -7   2 92.2705 7.57848   1 
 -10   7   4 122.566 14.6527  -2 
  10  -7   2 122.566 14.6527   1 
 -12   7   3 60.0574 22.1948  -2 
  12  -7   2 60.0574 22.1948   1 
 -13   7   3 246.992 17.4887  -2 
  13  -7   2 246.992 17.4887   1 
  14   6  13 93.1314 14.8996  -2 
 -14  -6   2 93.1314 14.8996   1 
  12   6  12 233.464 25.7583  -2 
 -12  -6   2 233.464 25.7583   1 
  11   6  12 355.459 14.9833  -2 
 -11  -6   2 355.459 14.9833   1 
  10   6  11 167.669 19.1450  -2 
 -10  -6   2 167.669 19.1450   1 
   9   6  11 527.079 17.9941  -2 
  -9  -6   2 527.079 17.9941   1 
   8   6  11 456.714 21.0809  -2 
  -8  -6   2 456.714 21.0809   1 
   7   6  10 600.454 13.3358  -2 
  -7  -6   2 600.454 13.3358   1 
   6   6  10 298.781 8.00198  -2 
  -6  -6   2 298.781 8.00198   1 
   5   6   9 132.358 5.95377  -2 
  -5  -6   2 132.358 5.95377   1 
   4   6   9 453.428 12.7810  -2 
  -4  -6   2 453.428 12.7810   1 
   3   6   9 673.996 29.5975  -2 
  -3  -6   2 673.996 29.5975   1 
   2   6   8 512.701 12.8838  -2 
  -2  -6   2 512.701 12.8838   1 
   1   6   8 1198.20 28.6625  -2 
  -1  -6   2 1198.20 28.6625   1 
   0   6   7 286.272 8.00608  -2 
   0  -6   2 286.272 8.00608   1 
  -1   6   7 1271.86 26.7286  -2 
   1  -6   2 1271.86 26.7286   1 
   2  -6   2 44.6254 3.14319   1 
  -3   6   6 675.712 14.7755  -2 
   3  -6   2 675.712 14.7755   1 
  -4   6   6 76.7469 3.24421  -2 
   4  -6   2 76.7469 3.24421   1 
  -5   6   5 281.449 7.14115  -2 
   5  -6   2 281.449 7.14115   1 
  -6   6   5 121.549 6.38630  -2 
   6  -6   2 121.549 6.38630   1 
  -8   6   4 114.796 6.72219  -2 
   8  -6   2 114.796 6.72219   1 
 -10   6   3 90.3935 17.5799  -2 
  10  -6   2 90.3935 17.5799   1 
 -11   6   3 211.827 24.5052  -2 
  11  -6   2 211.827 24.5052   1 
 -13   6   2 11.8469 7.76485  -2 
  13  -6   2 11.8469 7.76485   1 
  14   5  12 196.618 26.2895  -2 
 -14  -5   2 196.618 26.2895   1 
  13   5  12 200.630 20.4844  -2 
 -13  -5   2 200.630 20.4844   1 
  12   5  11 394.643 34.5601  -2 
 -12  -5   2 394.643 34.5601   1 
  11   5  11 96.2489 12.2937  -2 
 -11  -5   2 96.2489 12.2937   1 
   9   5  10 406.092 13.1163  -2 
  -9  -5   2 406.092 13.1163   1 
   8   5  10 119.332 5.14545  -2 
  -8  -5   2 119.332 5.14545   1 
   7   5   9 58.7478 3.40076  -2 
  -7  -5   2 58.7478 3.40076   1 
   6   5   9 1656.95 37.1584  -2 
  -6  -5   2 1656.95 37.1584   1 
   5   5   8 1591.18 66.1123  -2 
  -5  -5   2 1591.18 66.1123   1 
   4   5   8 17.1367 2.47798  -2 
  -4  -5   2 17.1367 2.47798   1 
   3   5   8 3245.04 75.2993  -2 
  -3  -5   2 3245.04 75.2993   1 
   2   5   7 1044.72 24.9067  -2 
  -2  -5   2 1044.72 24.9067   1 
   1   5   7 540.278 13.4304  -2 
  -1  -5   2 540.278 13.4304   1 
   0  -5   2 0.67028 1.36527   1 
  -1   5   6 925.040 19.5333  -2 
   1  -5   2 925.040 19.5333   1 
  -2   5   6 180.052 6.85580  -2 
   2  -5   2 180.052 6.85580   1 
  -3   5   5 906.352 20.9841  -2 
   3  -5   2 906.352 20.9841   1 
  -4   5   5 647.103 14.1010  -2 
   4  -5   2 647.103 14.1010   1 
  -5   5   4 1171.85 28.7681  -2 
   5  -5   2 1171.85 28.7681   1 
  -6   5   4 185.480 6.21590  -2 
   6  -5   2 185.480 6.21590   1 
  -7   5   4 325.674 25.3808  -2 
   7  -5   2 325.674 25.3808   1 
  -8   5   3 45.8551 5.56925  -2 
   8  -5   2 45.8551 5.56925   1 
  -9   5   3 3.33830 13.1209  -2 
   9  -5   2 3.33830 13.1209   1 
 -10   5   2 85.5433 17.6692  -2 
  10  -5   2 85.5433 17.6692   1 
 -11   5   2 161.259 12.1231  -2 
  11  -5   2 161.259 12.1231   1 
 -13   5   1 364.571 20.2486  -2 
  13  -5   2 364.571 20.2486   1 
  14   4  11 55.1981 22.0193  -2 
 -14  -4   2 55.1981 22.0193   1 
  13   4  11 127.602 17.4493  -2 
 -13  -4   2 127.602 17.4493   1 
  11   4  10 213.249 16.4403  -2 
 -11  -4   2 213.249 16.4403   1 
  10   4  10 76.0963 11.7865  -2 
 -10  -4   2 76.0963 11.7865   1 
   9   4   9 331.835 10.4820  -2 
  -9  -4   2 331.835 10.4820   1 
   8   4   9 24.4341 4.55914  -2 
  -8  -4   2 24.4341 4.55914   1 
   7   4   8 888.869 21.9016  -2 
  -7  -4   2 888.869 21.9016   1 
   6   4   8 42.2339 2.22034  -2 
  -6  -4   2 42.2339 2.22034   1 
   5   4   8 756.448 23.2163  -2 
  -5  -4   2 756.448 23.2163   1 
   4   4   7 588.970 14.6096  -2 
  -4  -4   2 588.970 14.6096   1 
   3   4   7 319.025 9.21923  -2 
  -3  -4   2 319.025 9.21923   1 
   2   4   6 125.057 5.46573  -2 
  -2  -4   2 125.057 5.46573   1 
   1   4   6 3809.12 82.5280  -2 
  -1  -4   2 3809.12 82.5280   1 
   0  -4   2 123.029 3.98747   1 
  -1   4   5 1137.19 25.5404  -2 
   1  -4   2 1137.19 25.5404   1 
  -2   4   5 274.431 6.49765  -2 
   2  -4   2 274.431 6.49765   1 
  -3   4   4 682.873 19.2977  -2 
   3  -4   2 682.873 19.2977   1 
  -4   4   4 55.8114 3.13107  -2 
   4  -4   2 55.8114 3.13107   1 
   5  -4   2 12.0970 3.19248   1 
  -6   4   3 489.071 13.0337  -2 
   6  -4   2 489.071 13.0337   1 
  -7   4   3 584.238 28.3957  -2 
   7  -4   2 584.238 28.3957   1 
  -8   4   2 839.810 24.7353  -2 
   8  -4   2 839.810 24.7353   1 
  -9   4   2 564.867 20.2412  -2 
   9  -4   2 564.867 20.2412   1 
 -11   4   1 206.584 13.0390  -2 
  11  -4   2 206.584 13.0390   1 
 -13   4   0 4.69241 20.9533  -2 
  13  -4   2 4.69241 20.9533   1 
 -14   4   0 89.0780 23.0661  -2 
  14  -4   2 89.0780 23.0661   1 
  15   3  11 108.712 35.1475  -2 
 -15  -3   2 108.712 35.1475   1 
  13   3  10 133.436 16.5074  -2 
 -13  -3   2 133.436 16.5074   1 
  11   3   9 247.087 12.3534  -2 
 -11  -3   2 247.087 12.3534   1 
  10   3   9 148.604 8.55473  -2 
 -10  -3   2 148.604 8.55473   1 
   9   3   8 80.7053 6.59036  -2 
  -9  -3   2 80.7053 6.59036   1 
   8   3   8 39.9921 4.02607  -2 
  -8  -3   2 39.9921 4.02607   1 
   7   3   7 326.890 24.7909  -2 
  -7  -3   2 326.890 24.7909   1 
   6   3   7 982.608 21.8819  -2 
  -6  -3   2 982.608 21.8819   1 
   5   3   7 2492.36 58.8485  -2 
  -5  -3   2 2492.36 58.8485   1 
   4   3   6 492.358 13.4370  -2 
  -4  -3   2 492.358 13.4370   1 
   3   3   6 2396.39 56.3411  -2 
  -3  -3   2 2396.39 56.3411   1 
  -2  -3   2 349.783 8.71189   1 
   1   3   5 195.625 5.74992  -2 
  -1  -3   2 195.625 5.74992   1 
   0   3   5 267.589 8.85590  -2 
   0  -3   2 267.589 8.85590   1 
  -1   3   4 120.785 4.15356  -2 
   1  -3   2 120.785 4.15356   1 
  -2   3   4 533.086 11.4637  -2 
   2  -3   2 533.086 11.4637   1 
  -3   3   3 698.092 29.8097  -2 
   3  -3   2 698.092 29.8097   1 
  -4   3   3 729.590 18.2084  -2 
   4  -3   2 729.590 18.2084   1 
  -5   3   3 1530.55 45.7364  -2 
   5  -3   2 1530.55 45.7364   1 
  -6   3   2 339.690 9.46985  -2 
   6  -3   2 339.690 9.46985   1 
  -7   3   2 124.462 6.24864  -2 
   7  -3   2 124.462 6.24864   1 
  -8   3   1 34.6354 12.0257  -2 
   8  -3   2 34.6354 12.0257   1 
  -9   3   1 166.918 7.88309  -2 
   9  -3   2 166.918 7.88309   1 
 -11   3   0 99.0975 10.3215  -2 
  11  -3   2 99.0975 10.3215   1 
 -12   3   0 310.062 29.8173  -2 
  12  -3   2 310.062 29.8173   1 
  14  -3   1 194.942 15.1178  -2 
  14  -3   2 194.942 15.1178   1 
  15   2  10 124.827 19.9802  -2 
 -15  -2   2 124.827 19.9802   1 
  13   2   9 65.4247 14.0929  -2 
 -13  -2   2 65.4247 14.0929   1 
  12   2   9 247.984 20.2808  -2 
 -12  -2   2 247.984 20.2808   1 
  11   2   8 377.524 18.2032  -2 
 -11  -2   2 377.524 18.2032   1 
  10   2   8 80.3023 7.34653  -2 
 -10  -2   2 80.3023 7.34653   1 
   9   2   7 824.368 50.8176  -2 
  -9  -2   2 824.368 50.8176   1 
   8   2   7 134.529 5.91521  -2 
  -8  -2   2 134.529 5.91521   1 
   7   2   7 1746.40 61.6055  -2 
  -7  -2   2 1746.40 61.6055   1 
   6   2   6 119.711 3.73662  -2 
  -6  -2   2 119.711 3.73662   1 
   5   2   6 660.199 17.9870  -2 
  -5  -2   2 660.199 17.9870   1 
   4   2   5 1751.88 71.7603  -2 
  -4  -2   2 1751.88 71.7603   1 
   3   2   5 123.275 3.66117  -2 
  -3  -2   2 123.275 3.66117   1 
  -2  -2   2 1546.09 33.6691   1 
   1   2   4 5270.78 113.680  -2 
  -1  -2   2 5270.78 113.680   1 
   0   2   4 1882.84 44.2607  -2 
   0  -2   2 1882.84 44.2607   1 
  -1   2   3 1078.17 44.1051  -2 
   1  -2   2 1078.17 44.1051   1 
  -2   2   3 1312.09 31.7980  -2 
   2  -2   2 1312.09 31.7980   1 
  -3   2   3 683.253 41.5765  -2 
   3  -2   2 683.253 41.5765   1 
  -4   2   2 138.407 4.43012  -2 
   4  -2   2 138.407 4.43012   1 
  -5   2   2 38.5766 2.95906  -2 
   5  -2   2 38.5766 2.95906   1 
  -6   2   1 109.800 4.45664  -2 
   6  -2   2 109.800 4.45664   1 
  -7   2   1 660.702 19.3379  -2 
   7  -2   2 660.702 19.3379   1 
  -9   2   0 339.833 11.8471  -2 
   9  -2   2 339.833 11.8471   1 
 -10   2   0 535.720 38.5576  -2 
  10  -2   2 535.720 38.5576   1 
  11  -2   1 114.442 18.9915  -2 
  11  -2   2 114.442 18.9915   1 
  12  -2   1 150.910 12.2794  -2 
  12  -2   2 150.910 12.2794   1 
  14  -2   2 31.8014 10.9625  -2 
  14  -2   2 31.8014 10.9625   1 
  15   1   9 92.0260 15.6391  -2 
 -15  -1   2 92.0260 15.6391   1 
  13   1   8 156.686 13.4811  -2 
 -13  -1   2 156.686 13.4811   1 
  12   1   8 -1.9370 10.4202  -2 
 -12  -1   2 -1.9370 10.4202   1 
  10   1   7 30.3929 5.54402  -2 
 -10  -1   2 30.3929 5.54402   1 
   9   1   7 110.378 14.3109  -2 
  -9  -1   2 110.378 14.3109   1 
   8   1   6 24.5892 4.26033  -2 
  -8  -1   2 24.5892 4.26033   1 
   7   1   6 970.527 24.6810  -2 
  -7  -1   2 970.527 24.6810   1 
   6   1   5 672.985 21.4042  -2 
  -6  -1   2 672.985 21.4042   1 
   5   1   5 1964.59 58.3552  -2 
  -5  -1   2 1964.59 58.3552   1 
   4   1   5 1316.08 78.6671  -2 
  -4  -1   2 1316.08 78.6671   1 
   3   1   4 2268.00 58.4616  -2 
  -3  -1   2 2268.00 58.4616   1 
   2   1   4 2937.04 118.802  -2 
  -2  -1   2 2937.04 118.802   1 
   1   1   3 2806.59 161.630  -2 
  -1  -1   2 2806.59 161.630   1 
   0   1   3 360.853 8.17427  -2 
   0  -1   2 360.853 8.17427   1 
   1  -1   2 68.9942 2.31773   1 
  -2   1   2 930.183 27.6506  -2 
   2  -1   2 930.183 27.6506   1 
  -3   1   2 1000.98 32.9302  -2 
   3  -1   2 1000.98 32.9302   1 
  -4   1   1 1033.50 25.1291  -2 
   4  -1   2 1033.50 25.1291   1 
  -5   1   1 1138.51 31.2198  -2 
   5  -1   2 1138.51 31.2198   1 
  -6   1   0 1049.03 46.6591  -2 
   6  -1   2 1049.03 46.6591   1 
  -7   1   0 772.967 22.0891  -2 
   7  -1   2 772.967 22.0891   1 
  -8   1   0 233.676 19.9894  -2 
   8  -1   2 233.676 19.9894   1 
   9  -1   1 39.5606 5.45225  -2 
   9  -1   2 39.5606 5.45225   1 
  10  -1   1 88.3236 7.88791  -2 
  10  -1   2 88.3236 7.88791   1 
  12  -1   2 745.070 26.5327  -2 
  12  -1   2 745.070 26.5327   1 
  14  -1   3 478.634 28.8586  -2 
  14  -1   2 478.634 28.8586   1 
  14   0   8 19.6742 30.5253  -2 
 -14   0   2 19.6742 30.5253   1 
  13   0   7 55.7097 15.1780  -2 
 -13   0   2 55.7097 15.1780   1 
  12   0   7 156.394 10.5894  -2 
 -12   0   2 156.394 10.5894   1 
  10   0   6 127.931 8.61359  -2 
 -10   0   2 127.931 8.61359   1 
   9   0   6 987.304 36.1639  -2 
  -9   0   2 987.304 36.1639   1 
   8   0   5 837.296 21.8768  -2 
  -8   0   2 837.296 21.8768   1 
   7   0   5 1238.98 31.0471  -2 
  -7   0   2 1238.98 31.0471   1 
  -6   0   2 160.901 13.0075   1 
   5   0   4 358.219 10.5457  -2 
  -5   0   2 358.219 10.5457   1 
   4   0   4 259.609 8.88971  -2 
  -4   0   2 259.609 8.88971   1 
   3   0   3 89.4225 4.04964  -2 
  -3   0   2 89.4225 4.04964   1 
   2   0   3 736.317 17.6058  -2 
  -2   0   2 736.317 17.6058   1 
   1   0   2 1152.09 67.0900  -2 
  -1   0   2 1152.09 67.0900   1 
   0   0   2 2122.80 54.3342  -2 
   0   0   2 2122.80 54.3342   1 
   1   0   2 1045.23 26.8070   1 
  -2   0   1 440.752 15.5242  -2 
   2   0   2 440.752 15.5242   1 
  -3   0   1 472.206 12.9968  -2 
   3   0   2 472.206 12.9968   1 
   4   0   0 107.696 4.73833  -2 
   4   0   2 107.696 4.73833   1 
   5   0   0 85.9548 3.80441  -2 
   5   0   2 85.9548 3.80441   1 
   6   0   0 54.2305 10.5612  -2 
   6   0   2 54.2305 10.5612   1 
   7   0   1 469.667 14.1927  -2 
   7   0   2 469.667 14.1927   1 
   8   0   1 742.515 24.3858  -2 
   8   0   2 742.515 24.3858   1 
   9   0   2 205.304 14.1586  -2 
   9   0   2 205.304 14.1586   1 
  10   0   2 852.656 25.0888  -2 
  10   0   2 852.656 25.0888   1 
  12   0   3 201.530 11.5142  -2 
  12   0   2 201.530 11.5142   1 
  15   0   4 44.4227 12.1433  -2 
  15   0   2 44.4227 12.1433   1 
  14  -1   7 75.9552 11.2234  -2 
 -14   1   2 75.9552 11.2234   1 
  12  -1   6 80.8877 8.35410  -2 
 -12   1   2 80.8877 8.35410   1 
  10  -1   5 45.9968 8.35199  -2 
 -10   1   2 45.9968 8.35199   1 
   9  -1   5 105.975 8.16391  -2 
  -9   1   2 105.975 8.16391   1 
   8  -1   4 33.7738 8.00632  -2 
  -8   1   2 33.7738 8.00632   1 
   7  -1   4 963.429 24.5273  -2 
  -7   1   2 963.429 24.5273   1 
   6  -1   4 457.911 17.4427  -2 
  -6   1   2 457.911 17.4427   1 
   5  -1   3 1023.74 27.7389  -2 
  -5   1   2 1023.74 27.7389   1 
   4  -1   3 1129.33 30.3032  -2 
  -4   1   2 1129.33 30.3032   1 
   3  -1   2 1165.68 39.2504  -2 
  -3   1   2 1165.68 39.2504   1 
   2  -1   2 1177.37 30.9954  -2 
  -2   1   2 1177.37 30.9954   1 
   1  -1   2 302.767 19.5858  -2 
  -1   1   2 302.767 19.5858   1 
   0  -1   1 18.8219 1.07169  -2 
   0   1   2 18.8219 1.07169   1 
   1   1   2 83.5642 2.19241   1 
   2   1   2 1781.99 52.2074   1 
   3   1   0 390.739 10.6202  -2 
   3   1   2 390.739 10.6202   1 
   4   1   2 1092.39 26.4558   1 
   5   1   1 849.355 23.4391  -2 
   5   1   2 849.355 23.4391   1 
   6   1   1 1663.07 50.7740  -2 
   6   1   2 1663.07 50.7740   1 
   7   1   2 155.682 5.51805  -2 
   7   1   2 155.682 5.51805   1 
   8   1   2 515.682 15.6680  -2 
   8   1   2 515.682 15.6680   1 
  10   1   3 85.1999 6.02831  -2 
  10   1   2 85.1999 6.02831   1 
  12   1   4 533.491 23.4332  -2 
  12   1   2 533.491 23.4332   1 
  13   1   4 213.206 17.8237  -2 
  13   1   2 213.206 17.8237   1 
  15   1   5 140.408 12.9732  -2 
  15   1   2 140.408 12.9732   1 
  14  -2   6 37.7433 9.15585  -2 
 -14   2   2 37.7433 9.15585   1 
  12  -2   5 143.229 11.1735  -2 
 -12   2   2 143.229 11.1735   1 
  11  -2   5 85.2454 15.0975  -2 
 -11   2   2 85.2454 15.0975   1 
  10  -2   4 493.862 36.9198  -2 
 -10   2   2 493.862 36.9198   1 
   9  -2   4 909.693 30.2221  -2 
  -9   2   2 909.693 30.2221   1 
   7  -2   3 210.564 7.06308  -2 
  -7   2   2 210.564 7.06308   1 
   6  -2   3 614.613 17.6706  -2 
  -6   2   2 614.613 17.6706   1 
   5  -2   2 57.9042 3.98842  -2 
  -5   2   2 57.9042 3.98842   1 
   4  -2   2 205.763 6.71485  -2 
  -4   2   2 205.763 6.71485   1 
   3  -2   1 674.157 28.0175  -2 
  -3   2   2 674.157 28.0175   1 
   2  -2   1 653.265 19.7156  -2 
  -2   2   2 653.265 19.7156   1 
   1  -2   1 1521.46 62.6623  -2 
  -1   2   2 1521.46 62.6623   1 
   0   2   2 2598.69 60.4048   1 
   1   2   0 2261.37 141.289  -2 
   1   2   2 2261.37 141.289   1 
   2   2   2 820.229 20.9089   1 
   3   2   1 259.899 7.29866  -2 
   3   2   2 259.899 7.29866   1 
   4   2   2 22.1547 1.31845   1 
   5   2   2 42.9521 2.29333  -2 
   5   2   2 42.9521 2.29333   1 
   6   2   2 1063.16 24.0017  -2 
   6   2   2 1063.16 24.0017   1 
   7   2   3 487.879 11.7685  -2 
   7   2   2 487.879 11.7685   1 
   8   2   3 999.953 28.0962  -2 
   8   2   2 999.953 28.0962   1 
   9   2   3 697.656 45.9096  -2 
   9   2   2 697.656 45.9096   1 
  10   2   4 1208.75 34.3145  -2 
  10   2   2 1208.75 34.3145   1 
  11   2   4 101.189 12.0308  -2 
  11   2   2 101.189 12.0308   1 
  13   2   5 49.4374 9.18745  -2 
  13   2   2 49.4374 9.18745   1 
  15   2   6 27.1822 16.4520  -2 
  15   2   2 27.1822 16.4520   1 
  14  -3   5 162.894 13.0527  -2 
 -14   3   2 162.894 13.0527   1 
  13  -3   5 426.194 44.3579  -2 
 -13   3   2 426.194 44.3579   1 
  12  -3   4 171.651 18.0308  -2 
 -12   3   2 171.651 18.0308   1 
  11  -3   4 295.197 14.4651  -2 
 -11   3   2 295.197 14.4651   1 
   9  -3   3 31.1623 5.55443  -2 
  -9   3   2 31.1623 5.55443   1 
   8  -3   3 414.239 30.3626  -2 
  -8   3   2 414.239 30.3626   1 
   7  -3   2 111.018 5.32848  -2 
  -7   3   2 111.018 5.32848   1 
   6  -3   2 414.767 12.6326  -2 
  -6   3   2 414.767 12.6326   1 
   5  -3   1 337.080 11.5902  -2 
  -5   3   2 337.080 11.5902   1 
   4  -3   1 1319.50 35.2571  -2 
  -4   3   2 1319.50 35.2571   1 
   3  -3   1 221.819 11.4743  -2 
  -3   3   2 221.819 11.4743   1 
  -2   3   0 3546.50 92.0920  -2 
  -2   3   2 3546.50 92.0920   1 
  -1   3   0 14.3091 1.87391  -2 
  -1   3   2 14.3091 1.87391   1 
   0   3   2 44.1488 1.29328   1 
   1   3   1 7.02567 1.00188  -2 
   1   3   2 7.02567 1.00188   1 
   2   3   2 626.775 13.7183   1 
   3   3   2 8.58058 1.44306  -2 
   3   3   2 8.58058 1.44306   1 
   4   3   2 2276.28 92.9409  -2 
   4   3   2 2276.28 92.9409   1 
   5   3   3 1167.85 30.5400  -2 
   5   3   2 1167.85 30.5400   1 
   6   3   3 1109.55 25.0366  -2 
   6   3   2 1109.55 25.0366   1 
   7   3   2 191.004 9.73778   1 
   8   3   4 431.144 11.8500  -2 
   8   3   2 431.144 11.8500   1 
   9   3   4 9.83780 11.2144  -2 
   9   3   2 9.83780 11.2144   1 
  10   3   5 73.5056 7.39527  -2 
  10   3   2 73.5056 7.39527   1 
  11   3   5 143.076 10.3373  -2 
  11   3   2 143.076 10.3373   1 
  13   3   6 244.750 12.7579  -2 
  13   3   2 244.750 12.7579   1 
  15   3   7 101.228 28.2958  -2 
  15   3   2 101.228 28.2958   1 
  14  -4   4 59.1701 13.9133  -2 
 -14   4   2 59.1701 13.9133   1 
  13  -4   4 6.96818 16.1649  -2 
 -13   4   2 6.96818 16.1649   1 
  11  -4   3 33.4107 8.01071  -2 
 -11   4   2 33.4107 8.01071   1 
   9  -4   2 416.221 18.6973  -2 
  -9   4   2 416.221 18.6973   1 
   8  -4   2 879.429 29.4135  -2 
  -8   4   2 879.429 29.4135   1 
   7  -4   1 254.967 14.0944  -2 
  -7   4   2 254.967 14.0944   1 
   6  -4   1 301.487 9.00274  -2 
  -6   4   2 301.487 9.00274   1 
  -5   4   0 165.616 17.9521  -2 
  -5   4   2 165.616 17.9521   1 
  -4   4   0 248.601 7.90460  -2 
  -4   4   2 248.601 7.90460   1 
  -3   4   0 148.735 5.35412  -2 
  -3   4   2 148.735 5.35412   1 
  -2   4   1 88.5439 3.35417  -2 
  -2   4   2 88.5439 3.35417   1 
  -1   4   1 6729.30 144.902  -2 
  -1   4   2 6729.30 144.902   1 
   0   4   2 3921.53 74.0254   1 
   1   4   2 26.4729 1.47809  -2 
   1   4   2 26.4729 1.47809   1 
   2   4   2 3340.17 208.241  -2 
   2   4   2 3340.17 208.241   1 
   3   4   3 718.141 17.1083  -2 
   3   4   2 718.141 17.1083   1 
   4   4   3 177.122 5.65193  -2 
   4   4   2 177.122 5.65193   1 
   5   4   4 285.719 14.0783  -2 
   5   4   2 285.719 14.0783   1 
   6   4   4 201.785 5.82701  -2 
   6   4   2 201.785 5.82701   1 
   7   4   4 264.874 8.30566  -2 
   7   4   2 264.874 8.30566   1 
   8   4   5 905.653 20.9702  -2 
   8   4   2 905.653 20.9702   1 
   9   4   5 696.330 22.3267  -2 
   9   4   2 696.330 22.3267   1 
  11   4   6 148.844 7.89385  -2 
  11   4   2 148.844 7.89385   1 
  13   4   7 32.0725 10.0815  -2 
  13   4   2 32.0725 10.0815   1 
  14   4   7 14.0918 21.9695  -2 
  14   4   2 14.0918 21.9695   1 
  13  -5   3 47.2322 10.4929  -2 
 -13   5   2 47.2322 10.4929   1 
  11  -5   2 139.432 11.4316  -2 
 -11   5   2 139.432 11.4316   1 
   9  -5   1 47.7834 14.1794  -2 
  -9   5   2 47.7834 14.1794   1 
   8  -5   1 122.651 8.27640  -2 
  -8   5   2 122.651 8.27640   1 
  -7   5   0 183.615 17.6925  -2 
  -7   5   2 183.615 17.6925   1 
  -6   5   0 753.289 19.6099  -2 
  -6   5   2 753.289 19.6099   1 
  -5   5   0 843.482 23.4198  -2 
  -5   5   2 843.482 23.4198   1 
  -4   5   1 1085.05 29.3768  -2 
  -4   5   2 1085.05 29.3768   1 
  -3   5   1 1916.27 41.3967  -2 
  -3   5   2 1916.27 41.3967   1 
  -2   5   2 5664.21 161.138  -2 
  -2   5   2 5664.21 161.138   1 
  -1   5   2 103.958 2.92875  -2 
  -1   5   2 103.958 2.92875   1 
   0   5   2 1333.24 77.4679  -2 
   0   5   2 1333.24 77.4679   1 
   1   5   3 303.661 7.09893  -2 
   1   5   2 303.661 7.09893   1 
   2   5   3 421.190 10.3920  -2 
   2   5   2 421.190 10.3920   1 
   3   5   2 194.126 5.18903   1 
   4   5   4 1130.94 24.7579  -2 
   4   5   2 1130.94 24.7579   1 
   5   5   4 1322.81 83.5944  -2 
   5   5   2 1322.81 83.5944   1 
   6   5   5 699.544 17.3687  -2 
   6   5   2 699.544 17.3687   1 
   7   5   5 692.092 17.4508  -2 
   7   5   2 692.092 17.4508   1 
   8   5   6 650.862 18.1118  -2 
   8   5   2 650.862 18.1118   1 
   9   5   6 1.76201 3.06279  -2 
   9   5   2 1.76201 3.06279   1 
  11   5   7 130.362 7.33582  -2 
  11   5   2 130.362 7.33582   1 
  14   5   8 150.951 24.0620  -2 
  14   5   2 150.951 24.0620   1 
  13  -6   2 18.3600 8.11914  -2 
 -13   6   2 18.3600 8.11914   1 
  11  -6   1 53.9916 11.1832  -2 
 -11   6   2 53.9916 11.1832   1 
  10  -6   1 534.495 28.8386  -2 
 -10   6   2 534.495 28.8386   1 
  -8   6   0 763.014 26.0652  -2 
  -8   6   2 763.014 26.0652   1 
  -6   6   1 718.981 19.0294  -2 
  -6   6   2 718.981 19.0294   1 
  -5   6   1 72.0893 4.64595  -2 
  -5   6   2 72.0893 4.64595   1 
  -4   6   2 460.874 13.5752  -2 
  -4   6   2 460.874 13.5752   1 
  -3   6   2 78.5824 2.70728  -2 
  -3   6   2 78.5824 2.70728   1 
  -2   6   2 1850.32 47.7395   1 
  -1   6   3 1197.29 24.4489  -2 
  -1   6   2 1197.29 24.4489   1 
   0   6   3 3125.44 72.2568  -2 
   0   6   2 3125.44 72.2568   1 
   1   6   4 1667.84 38.9318  -2 
   1   6   2 1667.84 38.9318   1 
   2   6   4 1063.68 23.2756  -2 
   2   6   2 1063.68 23.2756   1 
   3   6   2 595.390 14.3171   1 
   4   6   5 154.851 4.65567  -2 
   4   6   2 154.851 4.65567   1 
   5   6   5 4.93119 2.45554  -2 
   5   6   2 4.93119 2.45554   1 
   6   6   6 23.1250 2.56601  -2 
   6   6   2 23.1250 2.56601   1 
   7   6   6 1022.36 25.0616  -2 
   7   6   2 1022.36 25.0616   1 
   8   6   7 379.189 20.0248  -2 
   8   6   2 379.189 20.0248   1 
   9   6   7 383.718 12.0301  -2 
   9   6   2 383.718 12.0301   1 
  10   6   7 723.993 48.6048  -2 
  10   6   2 723.993 48.6048   1 
  11   6   8 438.750 19.4331  -2 
  11   6   2 438.750 19.4331   1 
  12   6   8 156.144 14.8332  -2 
  12   6   2 156.144 14.8332   1 
  14   6   9 90.8721 17.5329  -2 
  14   6   2 90.8721 17.5329   1 
  13  -7   1 62.1797 12.5866  -2 
 -13   7   2 62.1797 12.5866   1 
  12  -7   1 416.750 27.8119  -2 
 -12   7   2 416.750 27.8119   1 
 -11   7   0 109.646 21.4444  -2 
 -11   7   2 109.646 21.4444   1 
 -10   7   0 232.137 12.6069  -2 
 -10   7   2 232.137 12.6069   1 
  -8   7   1 11.3176 6.10948  -2 
  -8   7   2 11.3176 6.10948   1 
  -7   7   1 120.445 12.1454  -2 
  -7   7   2 120.445 12.1454   1 
  -6   7   2 278.385 11.2624  -2 
  -6   7   2 278.385 11.2624   1 
  -5   7   2 284.736 7.01875  -2 
  -5   7   2 284.736 7.01875   1 
  -4   7   3 520.537 23.2845  -2 
  -4   7   2 520.537 23.2845   1 
  -3   7   3 1654.06 36.1987  -2 
  -3   7   2 1654.06 36.1987   1 
  -2   7   3 833.584 18.8850  -2 
  -2   7   2 833.584 18.8850   1 
  -1   7   4 318.027 6.81515  -2 
  -1   7   2 318.027 6.81515   1 
   0   7   4 646.995 14.4277  -2 
   0   7   2 646.995 14.4277   1 
   1   7   5 65.6163 8.31535  -2 
   1   7   2 65.6163 8.31535   1 
   2   7   5 32.4670 1.88379  -2 
   2   7   2 32.4670 1.88379   1 
   3   7   2 54.1598 2.57856   1 
   4   7   6 1149.59 27.1084  -2 
   4   7   2 1149.59 27.1084   1 
   5   7   6 1234.09 29.1371  -2 
   5   7   2 1234.09 29.1371   1 
   6   7   7 747.855 17.1279  -2 
   6   7   2 747.855 17.1279   1 
   7   7   7 919.419 22.6540  -2 
   7   7   2 919.419 22.6540   1 
   8   7   7 373.711 27.4385  -2 
   8   7   2 373.711 27.4385   1 
   9   7   8 158.708 6.84956  -2 
   9   7   2 158.708 6.84956   1 
  10   7   8 96.5450 8.54035  -2 
  10   7   2 96.5450 8.54035   1 
  11   7   9 245.234 27.6732  -2 
  11   7   2 245.234 27.6732   1 
  12   7   9 138.297 11.6141  -2 
  12   7   2 138.297 11.6141   1 
  14   7  10 34.5697 15.4256  -2 
  14   7   2 34.5697 15.4256   1 
 -12   8   0 1.90471 20.0783  -2 
 -12   8   2 1.90471 20.0783   1 
 -10   8   1 237.418 13.0069  -2 
 -10   8   2 237.418 13.0069   1 
  -8   8   2 768.927 37.5189  -2 
  -8   8   2 768.927 37.5189   1 
  -7   8   2 161.447 11.0913  -2 
  -7   8   2 161.447 11.0913   1 
  -6   8   3 516.964 35.4199  -2 
  -6   8   2 516.964 35.4199   1 
  -5   8   3 485.834 13.1164  -2 
  -5   8   2 485.834 13.1164   1 
  -4   8   3 36.0619 10.0510  -2 
  -4   8   2 36.0619 10.0510   1 
  -3   8   4 157.766 4.54622  -2 
  -3   8   2 157.766 4.54622   1 
  -2   8   4 681.459 13.7389  -2 
  -2   8   2 681.459 13.7389   1 
  -1   8   5 1785.58 34.4152  -2 
  -1   8   2 1785.58 34.4152   1 
   0   8   5 1412.58 28.7565  -2 
   0   8   2 1412.58 28.7565   1 
   1   8   5 1139.39 67.9569  -2 
   1   8   2 1139.39 67.9569   1 
   2   8   6 1191.70 26.1777  -2 
   2   8   2 1191.70 26.1777   1 
   3   8   6 337.410 9.06640  -2 
   3   8   2 337.410 9.06640   1 
   4   8   7 407.892 10.7118  -2 
   4   8   2 407.892 10.7118   1 
   5   8   7 67.2695 3.58969  -2 
   5   8   2 67.2695 3.58969   1 
   6   8   8 79.2597 7.34097  -2 
   6   8   2 79.2597 7.34097   1 
   7   8   8 674.282 15.6287  -2 
   7   8   2 674.282 15.6287   1 
   8   8   8 118.133 11.1075  -2 
   8   8   2 118.133 11.1075   1 
   9   8   9 1135.67 30.7213  -2 
   9   8   2 1135.67 30.7213   1 
  10   8   9 163.181 8.96915  -2 
  10   8   2 163.181 8.96915   1 
  12   8  10 17.3851 7.74845  -2 
  12   8   2 17.3851 7.74845   1 
  14   8  11 119.652 16.0933  -2 
  14   8   2 119.652 16.0933   1 
  15   8  11 105.404 25.4835  -2 
  15   8   2 105.404 25.4835   1 
 -12   9   1 194.224 15.3610  -2 
 -12   9   2 194.224 15.3610   1 
 -10   9   2 396.102 24.1732  -2 
 -10   9   2 396.102 24.1732   1 
  -7   9   3 32.4679 6.74120  -2 
  -7   9   2 32.4679 6.74120   1 
  -5   9   4 220.363 7.03037  -2 
  -5   9   2 220.363 7.03037   1 
  -4   9   4 1115.18 25.2665  -2 
  -4   9   2 1115.18 25.2665   1 
  -3   9   5 1261.05 28.4058  -2 
  -3   9   2 1261.05 28.4058   1 
  -2   9   5 359.540 7.90384  -2 
  -2   9   2 359.540 7.90384   1 
  -1   9   6 233.202 9.66247  -2 
  -1   9   2 233.202 9.66247   1 
   0   9   6 455.396 10.0353  -2 
   0   9   2 455.396 10.0353   1 
   1   9   6 123.274 4.49846  -2 
   1   9   2 123.274 4.49846   1 
   2   9   7 391.480 9.55223  -2 
   2   9   2 391.480 9.55223   1 
   3   9   7 1466.47 34.4500  -2 
   3   9   2 1466.47 34.4500   1 
   4   9   8 955.458 23.0796  -2 
   4   9   2 955.458 23.0796   1 
   5   9   8 952.232 22.9286  -2 
   5   9   2 952.232 22.9286   1 
   6   9   8 739.889 25.5414  -2 
   6   9   2 739.889 25.5414   1 
   7   9   9 1007.46 24.5214  -2 
   7   9   2 1007.46 24.5214   1 
   8   9   9 384.898 11.0082  -2 
   8   9   2 384.898 11.0082   1 
   9   9  10 279.175 13.9286  -2 
   9   9   2 279.175 13.9286   1 
  10   9  10 33.0720 5.94321  -2 
  10   9   2 33.0720 5.94321   1 
  12   9  11 19.1003 9.19332  -2 
  12   9   2 19.1003 9.19332   1 
  14   9  12 92.7790 25.0841  -2 
  14   9   2 92.7790 25.0841   1 
  15   9  12 280.893 30.5199  -2 
  15   9   2 280.893 30.5199   1 
 -12  10   2 8.85276 17.9638  -2 
 -12  10   2 8.85276 17.9638   1 
 -10  10   3 66.5402 20.8057  -2 
 -10  10   2 66.5402 20.8057   1 
  -9  10   3 224.066 18.1541  -2 
  -9  10   2 224.066 18.1541   1 
  -7  10   4 336.825 14.2231  -2 
  -7  10   2 336.825 14.2231   1 
  -5  10   5 687.347 20.5966  -2 
  -5  10   2 687.347 20.5966   1 
  -4  10   5 30.4862 2.92265  -2 
  -4  10   2 30.4862 2.92265   1 
  -3  10   6 1.97889 6.94510  -2 
  -3  10   2 1.97889 6.94510   1 
  -2  10   6 60.8574 2.63588  -2 
  -2  10   2 60.8574 2.63588   1 
  -1  10   6 833.364 29.4491  -2 
  -1  10   2 833.364 29.4491   1 
   0  10   7 394.826 9.18349  -2 
   0  10   2 394.826 9.18349   1 
   1  10   7 1599.66 32.9313  -2 
   1  10   2 1599.66 32.9313   1 
   2  10   8 365.259 10.0462  -2 
   2  10   2 365.259 10.0462   1 
   3  10   8 874.055 21.1770  -2 
   3  10   2 874.055 21.1770   1 
   4  10   8 320.956 23.5408  -2 
   4  10   2 320.956 23.5408   1 
   5  10   9 597.875 15.2084  -2 
   5  10   2 597.875 15.2084   1 
   6  10   9 86.5002 5.00972  -2 
   6  10   2 86.5002 5.00972   1 
   7  10  10 386.543 11.1301  -2 
   7  10   2 386.543 11.1301   1 
   8  10  10 152.799 6.24116  -2 
   8  10   2 152.799 6.24116   1 
  10  10  11 483.106 17.2045  -2 
  10  10   2 483.106 17.2045   1 
  12  10  12 117.048 15.8678  -2 
  12  10   2 117.048 15.8678   1 
  13  10  12 401.228 23.8769  -2 
  13  10   2 401.228 23.8769   1 
  15  10  13 66.1193 17.4804  -2 
  15  10   2 66.1193 17.4804   1 
 -11  11   3 247.759 29.8185  -2 
 -11  11   2 247.759 29.8185   1 
  -9  11   4 100.762 13.7093  -2 
  -9  11   2 100.762 13.7093   1 
  -7  11   5 2.94638 9.63829  -2 
  -7  11   2 2.94638 9.63829   1 
  -6  11   5 8.46434 10.5708  -2 
  -6  11   2 8.46434 10.5708   1 
  -5  11   6 158.563 13.8248  -2 
  -5  11   2 158.563 13.8248   1 
  -4  11   6 435.669 9.91605  -2 
  -4  11   2 435.669 9.91605   1 
  -2  11   7 183.160 4.46765  -2 
  -2  11   2 183.160 4.46765   1 
  -1  11   7 896.264 18.2028  -2 
  -1  11   2 896.264 18.2028   1 
   0  11   8 324.558 8.19502  -2 
   0  11   2 324.558 8.19502   1 
   1  11   8 148.734 4.63883  -2 
   1  11   2 148.734 4.63883   1 
   2  11   9 36.3744 5.41948  -2 
   2  11   2 36.3744 5.41948   1 
   3  11   9 713.802 16.4253  -2 
   3  11   2 713.802 16.4253   1 
   4  11   9 189.046 6.80792  -2 
   4  11   2 189.046 6.80792   1 
   5  11  10 2100.33 49.2374  -2 
   5  11   2 2100.33 49.2374   1 
   6  11  10 203.764 7.72867  -2 
   6  11   2 203.764 7.72867   1 
   7  11  11 951.664 61.0136  -2 
   7  11   2 951.664 61.0136   1 
   8  11  11 416.494 11.6685  -2 
   8  11   2 416.494 11.6685   1 
  10  11  12 0.54691 5.99139  -2 
  10  11   2 0.54691 5.99139   1 
  11  11  12 129.303 10.2603  -2 
  11  11   2 129.303 10.2603   1 
  13  11  13 267.336 16.3388  -2 
  13  11   2 267.336 16.3388   1 
  15  11  14 210.710 17.6633  -2 
  15  11   2 210.710 17.6633   1 
 -11  12   4 -15.582 20.5579  -2 
 -11  12   2 -15.582 20.5579   1 
  -9  12   5 293.760 17.1092  -2 
  -9  12   2 293.760 17.1092   1 
  -7  12   6 402.318 32.3890  -2 
  -7  12   2 402.318 32.3890   1 
  -6  12   6 158.172 14.0840  -2 
  -6  12   2 158.172 14.0840   1 
  -4  12   7 42.6773 3.16771  -2 
  -4  12   2 42.6773 3.16771   1 
  -3  12   7 174.633 10.3177  -2 
  -3  12   2 174.633 10.3177   1 
  -2  12   8 61.4899 3.25417  -2 
  -2  12   2 61.4899 3.25417   1 
  -1  12   8 613.228 12.4765  -2 
  -1  12   2 613.228 12.4765   1 
   0  12   9 40.2343 3.91994  -2 
   0  12   2 40.2343 3.91994   1 
   1  12   9 1731.62 32.3307  -2 
   1  12   2 1731.62 32.3307   1 
   2  12   9 211.308 12.7361  -2 
   2  12   2 211.308 12.7361   1 
   3  12  10 1558.73 37.0254  -2 
   3  12   2 1558.73 37.0254   1 
   4  12  10 104.270 5.37062  -2 
   4  12   2 104.270 5.37062   1 
   5  12  11 4.98868 4.60414  -2 
   5  12   2 4.98868 4.60414   1 
   6  12  11 236.630 7.62191  -2 
   6  12   2 236.630 7.62191   1 
   8  12  12 96.9029 5.72402  -2 
   8  12   2 96.9029 5.72402   1 
   9  12  12 230.089 9.75907  -2 
   9  12   2 230.089 9.75907   1 
  10  12  13 303.870 15.5722  -2 
  10  12   2 303.870 15.5722   1 
  11  12  13 173.620 10.3739  -2 
  11  12   2 173.620 10.3739   1 
  13  12  14 203.806 14.9452  -2 
  13  12   2 203.806 14.9452   1 
  15  12  15 108.415 21.7968  -2 
  15  12   2 108.415 21.7968   1 
  -9  13   6 45.8142 21.3548  -2 
  -9  13   2 45.8142 21.3548   1 
  -8  13   6 44.6330 20.4700  -2 
  -8  13   2 44.6330 20.4700   1 
  -6  13   7 19.7868 8.09950  -2 
  -6  13   2 19.7868 8.09950   1 
  -5  13   8 205.738 26.9782  -2 
  -5  13   2 205.738 26.9782   1 
  -4  13   8 150.740 5.28450  -2 
  -4  13   2 150.740 5.28450   1 
  -3  13   8 919.940 18.2509  -2 
  -3  13   2 919.940 18.2509   1 
  -2  13   9 97.8514 5.78592  -2 
  -2  13   2 97.8514 5.78592   1 
  -1  13   9 735.098 13.9948  -2 
  -1  13   2 735.098 13.9948   1 
   1  13  10 282.668 7.04410  -2 
   1  13   2 282.668 7.04410   1 
   2  13  10 58.6040 4.67625  -2 
   2  13   2 58.6040 4.67625   1 
   3  13  11 340.801 10.2980  -2 
   3  13   2 340.801 10.2980   1 
   4  13  11 166.724 6.50146  -2 
   4  13   2 166.724 6.50146   1 
   6  13  12 284.180 8.95682  -2 
   6  13   2 284.180 8.95682   1 
   7  13  12 662.976 19.4633  -2 
   7  13   2 662.976 19.4633   1 
   8  13  13 319.017 10.5968  -2 
   8  13   2 319.017 10.5968   1 
   9  13  13 43.8155 6.00545  -2 
   9  13   2 43.8155 6.00545   1 
  11  13  14 202.820 11.1628  -2 
  11  13   2 202.820 11.1628   1 
  13  13  15 173.348 17.9098  -2 
  13  13   2 173.348 17.9098   1 
  14  13  15 204.024 20.9758  -2 
  14  13   2 204.024 20.9758   1 
  -8  14   7 11.3248 18.4810  -2 
  -8  14   2 11.3248 18.4810   1 
  -6  14   8 330.301 16.9182  -2 
  -6  14   2 330.301 16.9182   1 
  -4  14   9 161.648 8.50587  -2 
  -4  14   2 161.648 8.50587   1 
  -3  14   9 102.966 4.31077  -2 
  -3  14   2 102.966 4.31077   1 
  -1  14  10 247.224 6.03971  -2 
  -1  14   2 247.224 6.03971   1 
   0  14  10 434.068 18.4411  -2 
   0  14   2 434.068 18.4411   1 
   1  14  11 387.180 10.6040  -2 
   1  14   2 387.180 10.6040   1 
   2  14  11 748.143 17.8412  -2 
   2  14   2 748.143 17.8412   1 
   3  14  12 573.308 26.7973  -2 
   3  14   2 573.308 26.7973   1 
   4  14  12 256.127 8.31290  -2 
   4  14   2 256.127 8.31290   1 
   5  14  12 291.093 24.6612  -2 
   5  14   2 291.093 24.6612   1 
   6  14  13 423.166 12.5229  -2 
   6  14   2 423.166 12.5229   1 
   7  14  13 132.435 7.14894  -2 
   7  14   2 132.435 7.14894   1 
   8  14  14 287.427 28.2435  -2 
   8  14   2 287.427 28.2435   1 
   9  14  14 253.262 9.16258  -2 
   9  14   2 253.262 9.16258   1 
  11  14  15 52.6681 8.92805  -2 
  11  14   2 52.6681 8.92805   1 
  13  14  16 84.4870 29.5499  -2 
  13  14   2 84.4870 29.5499   1 
  14  14  16 127.821 15.0615  -2 
  14  14   2 127.821 15.0615   1 
  -8  15   8 62.2543 16.3343  -2 
  -8  15   2 62.2543 16.3343   1 
  -6  15   9 -19.972 17.5094  -2 
  -6  15   2 -19.972 17.5094   1 
  -5  15   9 252.330 18.6148  -2 
  -5  15   2 252.330 18.6148   1 
  -4  15   9 265.057 30.1508  -2 
  -4  15   2 265.057 30.1508   1 
  -3  15  10 292.560 6.94068  -2 
  -3  15   2 292.560 6.94068   1 
  -1  15  11 503.189 11.1371  -2 
  -1  15   2 503.189 11.1371   1 
   0  15  11 91.1391 5.45421  -2 
   0  15   2 91.1391 5.45421   1 
   1  15  12 171.035 8.78172  -2 
   1  15   2 171.035 8.78172   1 
   2  15  12 180.445 6.54282  -2 
   2  15   2 180.445 6.54282   1 
   4  15  13 563.016 15.3443  -2 
   4  15   2 563.016 15.3443   1 
   5  15  13 104.857 6.93954  -2 
   5  15   2 104.857 6.93954   1 
   6  15  14 381.426 12.2284  -2 
   6  15   2 381.426 12.2284   1 
   7  15  14 249.035 9.07061  -2 
   7  15   2 249.035 9.07061   1 
   9  15  15 30.4891 5.67352  -2 
   9  15   2 30.4891 5.67352   1 
  10  15  15 183.341 23.3541  -2 
  10  15   2 183.341 23.3541   1 
  11  15  16 69.1235 12.6253  -2 
  11  15   2 69.1235 12.6253   1 
  12  15  16 219.219 16.2890  -2 
  12  15   2 219.219 16.2890   1 
  14  15  17 343.684 20.5742  -2 
  14  15   2 343.684 20.5742   1 
  -6  16  10 201.076 28.7522  -2 
  -6  16   2 201.076 28.7522   1 
  -5  16  10 182.421 12.9053  -2 
  -5  16   2 182.421 12.9053   1 
  -3  16  11 75.3365 4.35517  -2 
  -3  16   2 75.3365 4.35517   1 
  -2  16  11 111.391 7.67847  -2 
  -2  16   2 111.391 7.67847   1 
  -1  16  12 201.364 7.72798  -2 
  -1  16   2 201.364 7.72798   1 
   0  16  12 350.587 10.3735  -2 
   0  16   2 350.587 10.3735   1 
   1  16  12 109.142 21.0799  -2 
   1  16   2 109.142 21.0799   1 
   2  16  13 418.451 11.4102  -2 
   2  16   2 418.451 11.4102   1 
   3  16  13 18.1036 11.3208  -2 
   3  16   2 18.1036 11.3208   1 
   4  16  14 119.968 7.22392  -2 
   4  16   2 119.968 7.22392   1 
   5  16  14 672.319 18.2489  -2 
   5  16   2 672.319 18.2489   1 
   7  16  15 35.4266 4.81551  -2 
   7  16   2 35.4266 4.81551   1 
   9  16  16 59.8824 7.46305  -2 
   9  16   2 59.8824 7.46305   1 
  10  16  16 602.218 17.8437  -2 
  10  16   2 602.218 17.8437   1 
  11  16  17 76.5559 22.4114  -2 
  11  16   2 76.5559 22.4114   1 
  12  16  17 273.891 14.4564  -2 
  12  16   2 273.891 14.4564   1 
  14  16  18 33.0606 21.7897  -2 
  14  16   2 33.0606 21.7897   1 
  -5  17  11 42.1248 8.74203  -2 
  -5  17   2 42.1248 8.74203   1 
  -3  17  12 237.521 10.1060  -2 
  -3  17   2 237.521 10.1060   1 
  -2  17  12 413.776 10.9536  -2 
  -2  17   2 413.776 10.9536   1 
   0  17  13 510.779 12.8041  -2 
   0  17   2 510.779 12.8041   1 
   1  17  13 -0.5127 19.0549  -2 
   1  17   2 -0.5127 19.0549   1 
   2  17  14 23.2969 5.89964  -2 
   2  17   2 23.2969 5.89964   1 
   3  17  14 184.546 8.66979  -2 
   3  17   2 184.546 8.66979   1 
   5  17  15 45.7936 5.54242  -2 
   5  17   2 45.7936 5.54242   1 
   7  17  16 116.439 7.43146  -2 
   7  17   2 116.439 7.43146   1 
   8  17  16 200.215 14.9816  -2 
   8  17   2 200.215 14.9816   1 
   9  17  17 207.625 19.2756  -2 
   9  17   2 207.625 19.2756   1 
  10  17  17 151.134 8.64252  -2 
  10  17   2 151.134 8.64252   1 
  12  17  18 198.547 13.1907  -2 
  12  17   2 198.547 13.1907   1 
  -2  18  13 117.998 6.16472  -2 
  -2  18   2 117.998 6.16472   1 
   0  18  14 277.146 9.51048  -2 
   0  18   2 277.146 9.51048   1 
   1  18  14 158.524 10.8957  -2 
   1  18   2 158.524 10.8957   1 
   2  18  15 562.151 18.4275  -2 
   2  18   2 562.151 18.4275   1 
   3  18  15 30.4999 6.08141  -2 
   3  18   2 30.4999 6.08141   1 
   5  18  16 138.043 7.52530  -2 
   5  18   2 138.043 7.52530   1 
   6  18  16 149.685 23.9172  -2 
   6  18   2 149.685 23.9172   1 
   7  18  17 65.9960 8.24302  -2 
   7  18   2 65.9960 8.24302   1 
   8  18  17 299.305 11.6530  -2 
   8  18   2 299.305 11.6530   1 
  10  18  18 411.300 13.7328  -2 
  10  18   2 411.300 13.7328   1 
  12  18  19 228.803 15.5304  -2 
  12  18   2 228.803 15.5304   1 
  13  18  19 133.712 16.9449  -2 
  13  18   2 133.712 16.9449   1 
  -2  19  14 129.415 7.47215  -2 
  -2  19   2 129.415 7.47215   1 
   0  19  15 200.250 9.09061  -2 
   0  19   2 200.250 9.09061   1 
   1  19  15 5.82142 6.65741  -2 
   1  19   2 5.82142 6.65741   1 
   2  19  15 130.935 26.9191  -2 
   2  19   2 130.935 26.9191   1 
   3  19  16 220.090 8.55740  -2 
   3  19   2 220.090 8.55740   1 
   5  19  17 60.5916 7.72871  -2 
   5  19   2 60.5916 7.72871   1 
   6  19  17 431.122 14.4542  -2 
   6  19   2 431.122 14.4542   1 
   7  19  18 30.0205 22.4923  -2 
   7  19   2 30.0205 22.4923   1 
   8  19  18 204.597 9.60248  -2 
   8  19   2 204.597 9.60248   1 
  10  19  19 78.7225 8.61182  -2 
  10  19   2 78.7225 8.61182   1 
  11  19  19 208.046 30.6036  -2 
  11  19   2 208.046 30.6036   1 
  12  19  20 175.589 31.8862  -2 
  12  19   2 175.589 31.8862   1 
  -2  20  15 128.858 10.4966  -2 
  -2  20   2 128.858 10.4966   1 
  -1  20  15 -0.0071 9.93711  -2 
  -1  20   2 -0.0071 9.93711   1 
   0  20  16 280.358 17.2967  -2 
   0  20   2 280.358 17.2967   1 
   1  20  16 51.9151 6.45680  -2 
   1  20   2 51.9151 6.45680   1 
   3  20  17 100.197 7.19795  -2 
   3  20   2 100.197 7.19795   1 
   4  20  17 309.015 22.3086  -2 
   4  20   2 309.015 22.3086   1 
   5  20  18 89.9833 10.5027  -2 
   5  20   2 89.9833 10.5027   1 
   6  20  18 75.4954 8.07893  -2 
   6  20   2 75.4954 8.07893   1 
   8  20  19 170.238 9.63289  -2 
   8  20   2 170.238 9.63289   1 
  10  20  20 158.103 11.3550  -2 
  10  20   2 158.103 11.3550   1 
  11  20  20 100.719 10.4904  -2 
  11  20   2 100.719 10.4904   1 
  -1  21  16 84.8667 8.18007  -2 
  -1  21   2 84.8667 8.18007   1 
   1  21  17 50.1763 6.41565  -2 
   1  21   2 50.1763 6.41565   1 
   2  21  17 172.447 26.2217  -2 
   2  21   2 172.447 26.2217   1 
   3  21  18 85.6022 9.72356  -2 
   3  21   2 85.6022 9.72356   1 
   4  21  18 266.453 12.7897  -2 
   4  21   2 266.453 12.7897   1 
   6  21  19 123.283 8.41377  -2 
   6  21   2 123.283 8.41377   1 
   8  21  20 31.3044 9.20678  -2 
   8  21   2 31.3044 9.20678   1 
   9  21  20 47.5938 12.6531  -2 
   9  21   2 47.5938 12.6531   1 
  -1  22  17 14.5890 7.99352  -2 
  -1  22   2 14.5890 7.99352   1 
   1  22  18 61.7580 8.95159  -2 
   1  22   2 61.7580 8.95159   1 
   2  22  18 145.720 14.6304  -2 
   2  22   2 145.720 14.6304   1 
   4  22  19 57.1928 8.04442  -2 
   4  22   2 57.1928 8.04442   1 
   5  22  19 102.811 25.6047  -2 
   5  22   2 102.811 25.6047   1 
   6  22  20 105.133 10.0198  -2 
   6  22   2 105.133 10.0198   1 
   7  22  20 107.207 18.9235  -2 
   7  22   2 107.207 18.9235   1 
   8  22  21 121.306 16.2513  -2 
   8  22   2 121.306 16.2513   1 
   9  22  21 163.944 13.3763  -2 
   9  22   2 163.944 13.3763   1 
   1  23  19 34.3279 12.1174  -2 
   1  23   2 34.3279 12.1174   1 
   2  23  19 63.7324 11.0201  -2 
   2  23   2 63.7324 11.0201   1 
   4  23  20 159.238 11.9833  -2 
   4  23   2 159.238 11.9833   1 
   6  23  21 81.8406 15.1356  -2 
   6  23   2 81.8406 15.1356   1 
   7  23  21 129.391 28.5623  -2 
   7  23   2 129.391 28.5623   1 
   6  21  24 10.0798 12.0718  -2 
  -6 -21   3 10.0798 12.0718   1 
   5  21  23 211.993 51.1596  -2 
   5  21  24 211.993 51.1596  -2 
  -5 -21   3 211.993 51.1596   1 
   4  21  23 183.591 13.2879  -2 
  -4 -21   3 183.591 13.2879   1 
   3  21  23 113.051 12.3579  -2 
  -3 -21   3 113.051 12.3579   1 
   2  21  22 236.655 21.4434  -2 
  -2 -21   3 236.655 21.4434   1 
   1  21  22 8.39265 7.75124  -2 
  -1 -21   3 8.39265 7.75124   1 
   8  20  24 82.8542 14.7043  -2 
  -8 -20   3 82.8542 14.7043   1 
   6  20  23 99.6069 11.3240  -2 
  -6 -20   3 99.6069 11.3240   1 
   5  20  23 29.3738 11.5807  -2 
  -5 -20   3 29.3738 11.5807   1 
   4  20  22 12.7511 11.2580  -2 
  -4 -20   3 12.7511 11.2580   1 
   3  20  22 30.8071 8.48704  -2 
  -3 -20   3 30.8071 8.48704   1 
   1  20  21 40.3942 8.16351  -2 
  -1 -20   3 40.3942 8.16351   1 
   0  20  21 168.237 13.4229  -2 
   0 -20   3 168.237 13.4229   1 
  -1  20  20 64.6990 11.4031  -2 
   1 -20   3 64.6990 11.4031   1 
  -2  20  20 186.070 12.7145  -2 
   2 -20   3 186.070 12.7145   1 
   9  19  24 -2.4848 45.0905  -2 
   9  19  23 -2.4848 45.0905  -2 
  -9 -19   3 -2.4848 45.0905   1 
   8  19  23 21.8773 8.64546  -2 
  -8 -19   3 21.8773 8.64546   1 
   7  19  23 51.3561 19.1978  -2 
  -7 -19   3 51.3561 19.1978   1 
   6  19  22 83.1751 11.3480  -2 
  -6 -19   3 83.1751 11.3480   1 
   5  19  22 94.9112 10.5878  -2 
  -5 -19   3 94.9112 10.5878   1 
   4  19  21 368.313 41.1979  -2 
  -4 -19   3 368.313 41.1979   1 
   3  19  21 174.084 9.65962  -2 
  -3 -19   3 174.084 9.65962   1 
   2  19  21 204.439 23.3513  -2 
  -2 -19   3 204.439 23.3513   1 
   1  19  20 -0.5227 8.41679  -2 
  -1 -19   3 -0.5227 8.41679   1 
   0  19  20 71.6243 9.40044  -2 
   0 -19   3 71.6243 9.40044   1 
  -1  19  19 52.0922 15.7096  -2 
   1 -19   3 52.0922 15.7096   1 
  -2  19  19 89.1458 8.50806  -2 
   2 -19   3 89.1458 8.50806   1 
  -4  19  18 145.229 16.7490  -2 
   4 -19   3 145.229 16.7490   1 
  10  18  23 152.443 10.6121  -2 
 -10 -18   3 152.443 10.6121   1 
   8  18  22 390.082 16.5135  -2 
  -8 -18   3 390.082 16.5135   1 
   7  18  22 229.081 12.3011  -2 
  -7 -18   3 229.081 12.3011   1 
   6  18  21 263.252 24.2597  -2 
  -6 -18   3 263.252 24.2597   1 
   5  18  21 95.9245 8.43357  -2 
  -5 -18   3 95.9245 8.43357   1 
   4  18  20 119.669 30.7678  -2 
  -4 -18   3 119.669 30.7678   1 
   3  18  20 15.2639 7.63735  -2 
  -3 -18   3 15.2639 7.63735   1 
   2  18  20 177.587 11.9768  -2 
  -2 -18   3 177.587 11.9768   1 
   1  18  19 30.8004 9.75774  -2 
  -1 -18   3 30.8004 9.75774   1 
   0  18  19 235.601 13.4303  -2 
   0 -18   3 235.601 13.4303   1 
  -2  18  18 301.044 13.3277  -2 
   2 -18   3 301.044 13.3277   1 
  -3  18  18 7.89950 11.0872  -2 
   3 -18   3 7.89950 11.0872   1 
  -4  18  17 5.78488 13.7048  -2 
   4 -18   3 5.78488 13.7048   1 
  -5  18  17 81.8759 12.8864  -2 
   5 -18   3 81.8759 12.8864   1 
  10  17  22 116.759 9.77279  -2 
 -10 -17   3 116.759 9.77279   1 
   9  17  22 73.1984 11.7949  -2 
  -9 -17   3 73.1984 11.7949   1 
   8  17  21 15.6349 10.4774  -2 
  -8 -17   3 15.6349 10.4774   1 
   7  17  21 19.1745 7.97133  -2 
  -7 -17   3 19.1745 7.97133   1 
   5  17  20 23.4585 6.21517  -2 
  -5 -17   3 23.4585 6.21517   1 
   4  17  20 373.806 17.4533  -2 
  -4 -17   3 373.806 17.4533   1 
   3  17  19 120.397 10.2425  -2 
  -3 -17   3 120.397 10.2425   1 
   2  17  19 209.421 11.2896  -2 
  -2 -17   3 209.421 11.2896   1 
   1  17  18 87.7832 17.6421  -2 
  -1 -17   3 87.7832 17.6421   1 
   0  17  18 195.234 9.19466  -2 
   0 -17   3 195.234 9.19466   1 
  -1  17  18 20.5991 13.0349  -2 
   1 -17   3 20.5991 13.0349   1 
  -2  17  17 101.444 9.94442  -2 
   2 -17   3 101.444 9.94442   1 
  -3  17  17 23.6501 9.38908  -2 
   3 -17   3 23.6501 9.38908   1 
  -4  17  16 212.812 29.2301  -2 
   4 -17   3 212.812 29.2301   1 
  -5  17  16 40.8846 10.1780  -2 
   5 -17   3 40.8846 10.1780   1 
  12  16  22 23.8273 10.7747  -2 
 -12 -16   3 23.8273 10.7747   1 
  11  16  22 26.7384 19.9840  -2 
 -11 -16   3 26.7384 19.9840   1 
  10  16  21 177.324 12.1947  -2 
 -10 -16   3 177.324 12.1947   1 
   9  16  21 22.0305 9.47498  -2 
  -9 -16   3 22.0305 9.47498   1 
   7  16  20 109.195 7.95545  -2 
  -7 -16   3 109.195 7.95545   1 
   6  16  20 262.942 29.4980  -2 
  -6 -16   3 262.942 29.4980   1 
   5  16  19 249.823 11.7159  -2 
  -5 -16   3 249.823 11.7159   1 
   4  16  19 51.8884 8.46612  -2 
  -4 -16   3 51.8884 8.46612   1 
   3  16  18 17.4848 8.66797  -2 
  -3 -16   3 17.4848 8.66797   1 
   2  16  18 286.303 11.5543  -2 
  -2 -16   3 286.303 11.5543   1 
   0  16  17 283.852 12.0911  -2 
   0 -16   3 283.852 12.0911   1 
  -1  16  17 125.760 9.08840  -2 
   1 -16   3 125.760 9.08840   1 
  -2  16  16 344.875 16.0735  -2 
   2 -16   3 344.875 16.0735   1 
  -3  16  16 61.3979 8.03600  -2 
   3 -16   3 61.3979 8.03600   1 
  -5  16  15 134.208 11.7290  -2 
   5 -16   3 134.208 11.7290   1 
  -6  16  15 15.1989 26.1396  -2 
   6 -16   3 15.1989 26.1396   1 
  -7  16  14 30.2692 25.6316  -2 
   7 -16   3 30.2692 25.6316   1 
  12  15  21 442.698 20.9991  -2 
 -12 -15   3 442.698 20.9991   1 
  11  15  21 40.0233 12.8431  -2 
 -11 -15   3 40.0233 12.8431   1 
  10  15  20 290.742 15.6777  -2 
 -10 -15   3 290.742 15.6777   1 
   9  15  20 99.3567 8.15319  -2 
  -9 -15   3 99.3567 8.15319   1 
   7  15  19 94.7468 7.76300  -2 
  -7 -15   3 94.7468 7.76300   1 
   6  15  19 228.932 12.0697  -2 
  -6 -15   3 228.932 12.0697   1 
   5  15  18 93.8517 8.81954  -2 
  -5 -15   3 93.8517 8.81954   1 
   4  15  18 512.857 15.4817  -2 
  -4 -15   3 512.857 15.4817   1 
   3  15  17 137.878 18.6545  -2 
  -3 -15   3 137.878 18.6545   1 
   2  15  17 123.390 7.02194  -2 
  -2 -15   3 123.390 7.02194   1 
   1  15  17 150.757 10.0239  -2 
  -1 -15   3 150.757 10.0239   1 
   0  15  16 242.168 11.2082  -2 
   0 -15   3 242.168 11.2082   1 
  -1  15  16 14.6170 6.22555  -2 
   1 -15   3 14.6170 6.22555   1 
  -2  15  15 208.276 26.1919  -2 
   2 -15   3 208.276 26.1919   1 
  -3  15  15 76.3928 7.21304  -2 
   3 -15   3 76.3928 7.21304   1 
  -4  15  15 270.487 30.0309  -2 
   4 -15   3 270.487 30.0309   1 
  -5  15  14 197.956 15.7377  -2 
   5 -15   3 197.956 15.7377   1 
  -6  15  14 105.856 13.8817  -2 
   6 -15   3 105.856 13.8817   1 
  -8  15  13 64.5562 11.3646  -2 
   8 -15   3 64.5562 11.3646   1 
  13  14  21 6.42966 28.2235  -2 
 -13 -14   3 6.42966 28.2235   1 
  12  14  20 48.7906 15.4022  -2 
 -12 -14   3 48.7906 15.4022   1 
  11  14  20 27.9433 10.8162  -2 
 -11 -14   3 27.9433 10.8162   1 
   9  14  19 54.7075 6.63083  -2 
  -9 -14   3 54.7075 6.63083   1 
   8  14  19 972.344 36.6576  -2 
  -8 -14   3 972.344 36.6576   1 
   7  14  18 99.1479 8.23860  -2 
  -7 -14   3 99.1479 8.23860   1 
   6  14  18 415.773 14.8723  -2 
  -6 -14   3 415.773 14.8723   1 
   5  14  17 295.109 26.7171  -2 
  -5 -14   3 295.109 26.7171   1 
   4  14  17 0.84020 4.11899  -2 
  -4 -14   3 0.84020 4.11899   1 
   3  14  17 74.1496 8.75770  -2 
  -3 -14   3 74.1496 8.75770   1 
   2  14  16 324.798 11.1708  -2 
  -2 -14   3 324.798 11.1708   1 
   1  14  16 175.882 9.29248  -2 
  -1 -14   3 175.882 9.29248   1 
   0  14  15 328.258 14.8894  -2 
   0 -14   3 328.258 14.8894   1 
  -1  14  15 199.158 8.28873  -2 
   1 -14   3 199.158 8.28873   1 
  -3  14  14 182.612 8.61762  -2 
   3 -14   3 182.612 8.61762   1 
  -4  14  14 187.774 11.3541  -2 
   4 -14   3 187.774 11.3541   1 
  -5  14  13 119.808 24.1204  -2 
   5 -14   3 119.808 24.1204   1 
  -6  14  13 65.5740 8.03604  -2 
   6 -14   3 65.5740 8.03604   1 
  -8  14  12 25.7692 19.8067  -2 
   8 -14   3 25.7692 19.8067   1 
  13  13  20 22.9613 15.3626  -2 
 -13 -13   3 22.9613 15.3626   1 
  11  13  19 168.639 11.7983  -2 
 -11 -13   3 168.639 11.7983   1 
   9  13  18 93.4818 7.79135  -2 
  -9 -13   3 93.4818 7.79135   1 
   8  13  18 396.851 13.3856  -2 
  -8 -13   3 396.851 13.3856   1 
   7  13  17 122.051 10.5487  -2 
  -7 -13   3 122.051 10.5487   1 
   6  13  17 279.445 10.8808  -2 
  -6 -13   3 279.445 10.8808   1 
   4  13  16 191.859 8.15934  -2 
  -4 -13   3 191.859 8.15934   1 
   3  13  16 156.302 8.03277  -2 
  -3 -13   3 156.302 8.03277   1 
   2  13  15 305.168 10.5825  -2 
  -2 -13   3 305.168 10.5825   1 
   1  13  15 347.957 12.1521  -2 
  -1 -13   3 347.957 12.1521   1 
   0  13  14 39.0209 10.0424  -2 
   0 -13   3 39.0209 10.0424   1 
  -1  13  14 45.3745 5.19151  -2 
   1 -13   3 45.3745 5.19151   1 
  -2  13  14 217.353 10.3221  -2 
   2 -13   3 217.353 10.3221   1 
  -3  13  13 355.785 13.1358  -2 
   3 -13   3 355.785 13.1358   1 
  -4  13  13 129.996 8.16144  -2 
   4 -13   3 129.996 8.16144   1 
  -6  13  12 24.4342 6.65675  -2 
   6 -13   3 24.4342 6.65675   1 
  -8  13  11 178.170 26.7082  -2 
   8 -13   3 178.170 26.7082   1 
  -9  13  11 26.3625 22.3594  -2 
   9 -13   3 26.3625 22.3594   1 
  13  12  19 18.9575 13.2358  -2 
 -13 -12   3 18.9575 13.2358   1 
  11  12  18 40.6141 9.38932  -2 
 -11 -12   3 40.6141 9.38932   1 
  10  12  18 155.250 12.6045  -2 
 -10 -12   3 155.250 12.6045   1 
   9  12  17 225.958 10.2374  -2 
  -9 -12   3 225.958 10.2374   1 
   8  12  17 464.833 13.9905  -2 
  -8 -12   3 464.833 13.9905   1 
   7  12  16 249.237 26.9822  -2 
  -7 -12   3 249.237 26.9822   1 
   6  12  16 274.157 10.3184  -2 
  -6 -12   3 274.157 10.3184   1 
   5  12  16 185.659 9.59949  -2 
  -5 -12   3 185.659 9.59949   1 
   4  12  15 48.7895 5.78725  -2 
  -4 -12   3 48.7895 5.78725   1 
   3  12  15 596.303 16.4060  -2 
  -3 -12   3 596.303 16.4060   1 
   2  12  14 355.400 14.1368  -2 
  -2 -12   3 355.400 14.1368   1 
   1  12  14 1230.59 30.5723  -2 
  -1 -12   3 1230.59 30.5723   1 
   0  12  14 23.7882 6.56730  -2 
   0 -12   3 23.7882 6.56730   1 
  -1  12  13 344.197 9.40821  -2 
   1 -12   3 344.197 9.40821   1 
  -2  12  13 165.097 7.37778  -2 
   2 -12   3 165.097 7.37778   1 
  -3  12  12 361.443 21.6960  -2 
   3 -12   3 361.443 21.6960   1 
  -4  12  12 212.124 8.18964  -2 
   4 -12   3 212.124 8.18964   1 
  -6  12  11 98.6671 10.5859  -2 
   6 -12   3 98.6671 10.5859   1 
  -7  12  11 155.711 16.8208  -2 
   7 -12   3 155.711 16.8208   1 
  -9  12  10 251.391 16.3921  -2 
   9 -12   3 251.391 16.3921   1 
  13  11  18 -13.289 24.2829  -2 
 -13 -11   3 -13.289 24.2829   1 
  12  11  18 262.637 24.2730  -2 
 -12 -11   3 262.637 24.2730   1 
  11  11  17 386.024 17.7171  -2 
 -11 -11   3 386.024 17.7171   1 
  10  11  17 95.5999 10.4110  -2 
 -10 -11   3 95.5999 10.4110   1 
   8  11  16 380.494 11.5764  -2 
  -8 -11   3 380.494 11.5764   1 
   6  11  15 371.983 12.7128  -2 
  -6 -11   3 371.983 12.7128   1 
   5  11  15 547.242 16.7572  -2 
  -5 -11   3 547.242 16.7572   1 
   4  11  14 238.895 9.91449  -2 
  -4 -11   3 238.895 9.91449   1 
   3  11  14 791.568 20.3146  -2 
  -3 -11   3 791.568 20.3146   1 
   2  11  14 389.967 19.9744  -2 
  -2 -11   3 389.967 19.9744   1 
   1  11  13 623.819 18.1513  -2 
  -1 -11   3 623.819 18.1513   1 
   0  11  13 93.6031 4.97867  -2 
   0 -11   3 93.6031 4.97867   1 
  -1  11  12 248.419 7.52488  -2 
   1 -11   3 248.419 7.52488   1 
  -2  11  12 198.139 7.37031  -2 
   2 -11   3 198.139 7.37031   1 
  -4  11  11 73.0651 5.36070  -2 
   4 -11   3 73.0651 5.36070   1 
  -5  11  11 639.362 24.9431  -2 
   5 -11   3 639.362 24.9431   1 
  -6  11  10 -1.3886 11.2798  -2 
   6 -11   3 -1.3886 11.2798   1 
  -7  11  10 270.819 15.5427  -2 
   7 -11   3 270.819 15.5427   1 
  -8  11  10 186.068 32.8828  -2 
  -8  11   9 186.068 32.8828  -2 
   8 -11   3 186.068 32.8828   1 
  -9  11   9 -1.5946 11.9412  -2 
   9 -11   3 -1.5946 11.9412   1 
 -11  11   8 252.687 31.1501  -2 
  11 -11   3 252.687 31.1501   1 
  14  10  18 62.0070 36.1791  -2 
 -14 -10   3 62.0070 36.1791   1 
  13  10  17 184.563 21.9892  -2 
 -13 -10   3 184.563 21.9892   1 
  12  10  17 32.7253 11.2440  -2 
 -12 -10   3 32.7253 11.2440   1 
  11  10  16 85.5135 16.0293  -2 
 -11 -10   3 85.5135 16.0293   1 
  10  10  16 171.787 10.3665  -2 
 -10 -10   3 171.787 10.3665   1 
   8  10  15 113.293 6.27966  -2 
  -8 -10   3 113.293 6.27966   1 
   7  10  15 676.119 20.1178  -2 
  -7 -10   3 676.119 20.1178   1 
   6  10  14 276.979 10.5267  -2 
  -6 -10   3 276.979 10.5267   1 
   5  10  14 354.307 11.6556  -2 
  -5 -10   3 354.307 11.6556   1 
   4  10  13 257.385 16.5030  -2 
  -4 -10   3 257.385 16.5030   1 
   3  10  13 631.685 16.4515  -2 
  -3 -10   3 631.685 16.4515   1 
   2  10  13 151.445 7.29383  -2 
  -2 -10   3 151.445 7.29383   1 
   1  10  12 256.826 8.25322  -2 
  -1 -10   3 256.826 8.25322   1 
   0  10  12 296.514 7.96961  -2 
   0 -10   3 296.514 7.96961   1 
  -1  10  11 603.814 23.5646  -2 
   1 -10   3 603.814 23.5646   1 
  -2  10  11 162.754 4.92438  -2 
   2 -10   3 162.754 4.92438   1 
  -3  10  11 277.081 16.5259  -2 
   3 -10   3 277.081 16.5259   1 
  -4  10  10 24.0964 5.23249  -2 
   4 -10   3 24.0964 5.23249   1 
  -5  10  10 278.445 10.5348  -2 
   5 -10   3 278.445 10.5348   1 
  -7  10   9 91.0793 7.95650  -2 
   7 -10   3 91.0793 7.95650   1 
  -8  10   9 133.062 23.8684  -2 
   8 -10   3 133.062 23.8684   1 
  -9  10   8 350.039 31.0974  -2 
   9 -10   3 350.039 31.0974   1 
  14   9  17 98.7853 37.3546  -2 
 -14  -9   3 98.7853 37.3546   1 
  13   9  16 317.003 34.9756  -2 
 -13  -9   3 317.003 34.9756   1 
  12   9  16 221.534 15.4876  -2 
 -12  -9   3 221.534 15.4876   1 
  10   9  15 104.283 8.38477  -2 
 -10  -9   3 104.283 8.38477   1 
   9   9  15 604.030 25.1026  -2 
  -9  -9   3 604.030 25.1026   1 
   8   9  14 250.796 8.93414  -2 
  -8  -9   3 250.796 8.93414   1 
   7   9  14 110.575 6.83368  -2 
  -7  -9   3 110.575 6.83368   1 
   6   9  13 162.728 8.99288  -2 
  -6  -9   3 162.728 8.99288   1 
   5   9  13 826.660 20.8253  -2 
  -5  -9   3 826.660 20.8253   1 
   4   9  13 41.3896 5.09521  -2 
  -4  -9   3 41.3896 5.09521   1 
   3   9  12 1847.00 44.0357  -2 
  -3  -9   3 1847.00 44.0357   1 
   2   9  12 393.652 10.1961  -2 
  -2  -9   3 393.652 10.1961   1 
   1   9  11 845.978 21.1160  -2 
  -1  -9   3 845.978 21.1160   1 
   0   9  11 164.904 4.97757  -2 
   0  -9   3 164.904 4.97757   1 
  -1   9  11 297.328 15.7260  -2 
   1  -9   3 297.328 15.7260   1 
  -2   9  10 132.102 4.59612  -2 
   2  -9   3 132.102 4.59612   1 
  -3   9  10 464.127 11.2258  -2 
   3  -9   3 464.127 11.2258   1 
  -4   9   9 186.415 6.63419  -2 
   4  -9   3 186.415 6.63419   1 
  -5   9   9 500.843 18.0198  -2 
   5  -9   3 500.843 18.0198   1 
  -6   9   9 186.965 23.0135  -2 
   6  -9   3 186.965 23.0135   1 
  -7   9   8 223.895 11.0779  -2 
   7  -9   3 223.895 11.0779   1 
  -8   9   8 43.7346 19.1944  -2 
   8  -9   3 43.7346 19.1944   1 
  -9   9   7 5.36627 17.2882  -2 
   9  -9   3 5.36627 17.2882   1 
 -10   9   7 225.700 18.4071  -2 
  10  -9   3 225.700 18.4071   1 
 -12   9   6 94.3955 21.2144  -2 
  12  -9   3 94.3955 21.2144   1 
  14   8  16 122.729 21.2455  -2 
 -14  -8   3 122.729 21.2455   1 
  12   8  15 0.34553 12.5030  -2 
 -12  -8   3 0.34553 12.5030   1 
  10   8  14 126.350 10.6889  -2 
 -10  -8   3 126.350 10.6889   1 
   9   8  14 450.362 17.0939  -2 
  -9  -8   3 450.362 17.0939   1 
   8   8  13 96.0824 6.06438  -2 
  -8  -8   3 96.0824 6.06438   1 
   7   8  13 1005.77 27.4078  -2 
  -7  -8   3 1005.77 27.4078   1 
   6   8  13 114.935 11.6770  -2 
  -6  -8   3 114.935 11.6770   1 
   5   8  12 244.104 8.50726  -2 
  -5  -8   3 244.104 8.50726   1 
   4   8  12 145.330 6.15366  -2 
  -4  -8   3 145.330 6.15366   1 
   3   8  11 749.517 18.9547  -2 
  -3  -8   3 749.517 18.9547   1 
   2   8  11 649.682 16.5497  -2 
  -2  -8   3 649.682 16.5497   1 
   1   8  10 1333.52 45.7557  -2 
  -1  -8   3 1333.52 45.7557   1 
   0   8  10 182.630 5.48102  -2 
   0  -8   3 182.630 5.48102   1 
  -1   8  10 203.692 6.41093  -2 
   1  -8   3 203.692 6.41093   1 
  -2   8   9 63.9593 3.24036  -2 
   2  -8   3 63.9593 3.24036   1 
  -3   8   9 286.395 7.44803  -2 
   3  -8   3 286.395 7.44803   1 
  -4   8   9 81.7073 16.5055  -2 
   4  -8   3 81.7073 16.5055   1 
  -4   8   8 24.1956 11.6766  -2 
   4  -8   3 24.1956 11.6766   1 
  -5   8   8 314.408 10.7614  -2 
   5  -8   3 314.408 10.7614   1 
  -6   8   8 257.319 22.7349  -2 
   6  -8   3 257.319 22.7349   1 
  -7   8   7 245.959 13.4513  -2 
   7  -8   3 245.959 13.4513   1 
  -8   8   7 699.825 24.9324  -2 
   8  -8   3 699.825 24.9324   1 
  -9   8   6 213.531 25.9507  -2 
   9  -8   3 213.531 25.9507   1 
 -10   8   6 264.173 16.1431  -2 
  10  -8   3 264.173 16.1431   1 
 -12   8   5 42.9139 20.0702  -2 
  12  -8   3 42.9139 20.0702   1 
  14   7  15 3.06771 15.9087  -2 
 -14  -7   3 3.06771 15.9087   1 
  12   7  14 7.29118 12.5633  -2 
 -12  -7   3 7.29118 12.5633   1 
  11   7  14 844.000 33.1070  -2 
 -11  -7   3 844.000 33.1070   1 
  10   7  13 228.282 13.2667  -2 
 -10  -7   3 228.282 13.2667   1 
   9   7  13 787.788 25.7250  -2 
  -9  -7   3 787.788 25.7250   1 
   7   7  12 372.931 11.6203  -2 
  -7  -7   3 372.931 11.6203   1 
   6   7  12 204.927 8.22290  -2 
  -6  -7   3 204.927 8.22290   1 
   5   7  11 831.094 22.7222  -2 
  -5  -7   3 831.094 22.7222   1 
   4   7  11 731.401 20.0857  -2 
  -4  -7   3 731.401 20.0857   1 
   3   7  10 1358.32 32.6272  -2 
  -3  -7   3 1358.32 32.6272   1 
   2   7  10 283.724 7.98904  -2 
  -2  -7   3 283.724 7.98904   1 
   1   7  10 1497.30 39.0067  -2 
  -1  -7   3 1497.30 39.0067   1 
   0   7   9 523.572 12.6304  -2 
   0  -7   3 523.572 12.6304   1 
  -1   7   9 222.162 6.41974  -2 
   1  -7   3 222.162 6.41974   1 
  -2   7   8 124.273 4.74924  -2 
   2  -7   3 124.273 4.74924   1 
  -3   7   8 741.616 16.2319  -2 
   3  -7   3 741.616 16.2319   1 
  -4   7   8 622.050 24.4333  -2 
   4  -7   3 622.050 24.4333   1 
  -5   7   7 211.112 7.22899  -2 
   5  -7   3 211.112 7.22899   1 
  -6   7   7 600.403 20.9720  -2 
   6  -7   3 600.403 20.9720   1 
  -7   7   6 123.728 12.4733  -2 
   7  -7   3 123.728 12.4733   1 
  -8   7   6 145.803 9.00190  -2 
   8  -7   3 145.803 9.00190   1 
 -10   7   5 141.925 12.0955  -2 
  10  -7   3 141.925 12.0955   1 
 -13   7   4 73.1121 15.5299  -2 
  13  -7   3 73.1121 15.5299   1 
  14   6  14 146.357 16.9734  -2 
 -14  -6   3 146.357 16.9734   1 
  12   6  13 4.52709 15.3147  -2 
 -12  -6   3 4.52709 15.3147   1 
  11   6  13 348.742 17.7830  -2 
 -11  -6   3 348.742 17.7830   1 
  10   6  12 173.196 20.0330  -2 
 -10  -6   3 173.196 20.0330   1 
   9   6  12 266.290 11.2139  -2 
  -9  -6   3 266.290 11.2139   1 
   8   6  12 33.4076 8.66595  -2 
  -8  -6   3 33.4076 8.66595   1 
   7   6  11 515.763 15.1839  -2 
  -7  -6   3 515.763 15.1839   1 
   6   6  11 172.720 6.08442  -2 
  -6  -6   3 172.720 6.08442   1 
   5   6  10 409.345 12.2965  -2 
  -5  -6   3 409.345 12.2965   1 
   4   6  10 247.646 7.18698  -2 
  -4  -6   3 247.646 7.18698   1 
   3   6  10 541.894 17.3743  -2 
  -3  -6   3 541.894 17.3743   1 
   2   6   9 964.602 23.3248  -2 
  -2  -6   3 964.602 23.3248   1 
   1   6   9 2549.94 60.1310  -2 
  -1  -6   3 2549.94 60.1310   1 
   0   6   8 974.785 22.0468  -2 
   0  -6   3 974.785 22.0468   1 
  -1   6   8 440.577 10.6701  -2 
   1  -6   3 440.577 10.6701   1 
  -2   6   7 626.400 40.2575  -2 
   2  -6   3 626.400 40.2575   1 
  -3   6   7 293.254 7.11580  -2 
   3  -6   3 293.254 7.11580   1 
  -4   6   7 380.445 10.4117  -2 
   4  -6   3 380.445 10.4117   1 
  -5   6   6 231.196 6.79976  -2 
   5  -6   3 231.196 6.79976   1 
  -6   6   6 22.6202 3.83444  -2 
   6  -6   3 22.6202 3.83444   1 
  -8   6   5 446.294 16.7256  -2 
   8  -6   3 446.294 16.7256   1 
 -10   6   4 413.497 23.7525  -2 
  10  -6   3 413.497 23.7525   1 
 -11   6   4 34.2574 16.8740  -2 
  11  -6   3 34.2574 16.8740   1 
 -13   6   3 6.93560 7.99743  -2 
  13  -6   3 6.93560 7.99743   1 
  14   5  13 26.9936 20.6357  -2 
 -14  -5   3 26.9936 20.6357   1 
  13   5  13 185.391 20.7977  -2 
 -13  -5   3 185.391 20.7977   1 
  12   5  12 106.994 22.6640  -2 
 -12  -5   3 106.994 22.6640   1 
  11   5  12 182.589 25.3236  -2 
 -11  -5   3 182.589 25.3236   1 
   9   5  11 140.524 7.96952  -2 
  -9  -5   3 140.524 7.96952   1 
   8   5  11 501.936 17.5624  -2 
  -8  -5   3 501.936 17.5624   1 
   7   5  10 893.343 20.9322  -2 
  -7  -5   3 893.343 20.9322   1 
   6   5  10 488.052 12.9023  -2 
  -6  -5   3 488.052 12.9023   1 
   5   5   9 863.368 37.4082  -2 
  -5  -5   3 863.368 37.4082   1 
   4   5   9 934.253 24.7290  -2 
  -4  -5   3 934.253 24.7290   1 
   3   5   9 1342.58 31.9252  -2 
  -3  -5   3 1342.58 31.9252   1 
   2   5   8 462.697 11.8182  -2 
  -2  -5   3 462.697 11.8182   1 
   1   5   8 55.1046 2.98879  -2 
  -1  -5   3 55.1046 2.98879   1 
   0   5   7 499.492 18.3263  -2 
   0  -5   3 499.492 18.3263   1 
  -1   5   7 71.8423 2.73424  -2 
   1  -5   3 71.8423 2.73424   1 
  -2   5   7 1672.40 47.9262  -2 
   2  -5   3 1672.40 47.9262   1 
  -3   5   6 1556.08 34.8350  -2 
   3  -5   3 1556.08 34.8350   1 
  -4   5   6 966.678 24.3415  -2 
   4  -5   3 966.678 24.3415   1 
  -5   5   5 22.1827 3.21980  -2 
   5  -5   3 22.1827 3.21980   1 
  -6   5   5 882.558 22.4796  -2 
   6  -5   3 882.558 22.4796   1 
  -7   5   5 44.3265 13.0316  -2 
   7  -5   3 44.3265 13.0316   1 
  -8   5   4 56.5560 5.78647  -2 
   8  -5   3 56.5560 5.78647   1 
  -9   5   4 67.1248 11.5563  -2 
   9  -5   3 67.1248 11.5563   1 
 -10   5   3 93.1335 13.5167  -2 
  10  -5   3 93.1335 13.5167   1 
 -11   5   3 71.5083 10.0041  -2 
  11  -5   3 71.5083 10.0041   1 
 -13   5   2 37.6882 13.6340  -2 
  13  -5   3 37.6882 13.6340   1 
  15   4  13 241.156 45.9786  -2 
 -15  -4   3 241.156 45.9786   1 
  14   4  12 73.7792 23.2784  -2 
 -14  -4   3 73.7792 23.2784   1 
  13   4  12 26.9994 15.7206  -2 
 -13  -4   3 26.9994 15.7206   1 
  11   4  11 432.713 24.6501  -2 
 -11  -4   3 432.713 24.6501   1 
  10   4  11 71.7426 13.0827  -2 
 -10  -4   3 71.7426 13.0827   1 
   9   4  10 676.468 18.5385  -2 
  -9  -4   3 676.468 18.5385   1 
   8   4  10 427.706 12.2945  -2 
  -8  -4   3 427.706 12.2945   1 
   7   4   9 735.429 18.4685  -2 
  -7  -4   3 735.429 18.4685   1 
   6   4   9 554.395 14.2352  -2 
  -6  -4   3 554.395 14.2352   1 
   5   4   9 923.721 22.6497  -2 
  -5  -4   3 923.721 22.6497   1 
   4   4   8 396.160 10.3424  -2 
  -4  -4   3 396.160 10.3424   1 
   3   4   8 867.360 19.5170  -2 
  -3  -4   3 867.360 19.5170   1 
   2   4   7 3022.56 65.6648  -2 
  -2  -4   3 3022.56 65.6648   1 
   1   4   7 554.386 12.7576  -2 
  -1  -4   3 554.386 12.7576   1 
   0   4   7 1825.97 106.000  -2 
   0  -4   3 1825.97 106.000   1 
  -1   4   6 79.9169 2.84141  -2 
   1  -4   3 79.9169 2.84141   1 
  -2   4   6 730.748 16.6081  -2 
   2  -4   3 730.748 16.6081   1 
  -3   4   5 145.812 4.49239  -2 
   3  -4   3 145.812 4.49239   1 
  -4   4   5 172.717 5.50272  -2 
   4  -4   3 172.717 5.50272   1 
   5  -4   3 49.3793 5.15508   1 
  -6   4   4 409.611 11.2578  -2 
   6  -4   3 409.611 11.2578   1 
  -7   4   4 600.172 29.1044  -2 
   7  -4   3 600.172 29.1044   1 
  -8   4   3 1049.81 34.0129  -2 
   8  -4   3 1049.81 34.0129   1 
  -9   4   3 82.7486 7.76845  -2 
   9  -4   3 82.7486 7.76845   1 
 -11   4   2 21.8365 6.46117  -2 
  11  -4   3 21.8365 6.46117   1 
 -14   4   1 15.1406 22.2785  -2 
  14  -4   3 15.1406 22.2785   1 
  15   3  12 -0.8803 34.5397  -2 
 -15  -3   3 -0.8803 34.5397   1 
  13   3  11 162.209 17.7220  -2 
 -13  -3   3 162.209 17.7220   1 
  11   3  10 114.136 14.8572  -2 
 -11  -3   3 114.136 14.8572   1 
  10   3  10 183.668 10.2451  -2 
 -10  -3   3 183.668 10.2451   1 
   9   3   9 176.875 10.6079  -2 
  -9  -3   3 176.875 10.6079   1 
   8   3   9 240.268 9.96779  -2 
  -8  -3   3 240.268 9.96779   1 
   7   3   9 472.276 20.1705  -2 
  -7  -3   3 472.276 20.1705   1 
   6   3   8 265.795 7.64154  -2 
  -6  -3   3 265.795 7.64154   1 
   5   3   8 1473.61 35.3433  -2 
  -5  -3   3 1473.61 35.3433   1 
   4   3   7 3309.25 77.7095  -2 
  -4  -3   3 3309.25 77.7095   1 
   3   3   7 501.478 12.5264  -2 
  -3  -3   3 501.478 12.5264   1 
  -2  -3   3 1749.09 38.2041   1 
   1   3   6 1320.93 31.3257  -2 
  -1  -3   3 1320.93 31.3257   1 
   0   3   6 266.435 7.23663  -2 
   0  -3   3 266.435 7.23663   1 
  -1   3   5 80.0179 3.12522  -2 
   1  -3   3 80.0179 3.12522   1 
  -2   3   5 979.131 21.6700  -2 
   2  -3   3 979.131 21.6700   1 
  -3   3   4 869.600 36.4121  -2 
   3  -3   3 869.600 36.4121   1 
  -4   3   4 1001.97 24.6608  -2 
   4  -3   3 1001.97 24.6608   1 
  -5   3   4 553.744 20.4669  -2 
   5  -3   3 553.744 20.4669   1 
  -6   3   3 1460.48 35.7542  -2 
   6  -3   3 1460.48 35.7542   1 
  -7   3   3 63.9757 5.22025  -2 
   7  -3   3 63.9757 5.22025   1 
  -8   3   2 550.759 37.5388  -2 
   8  -3   3 550.759 37.5388   1 
  -9   3   2 21.1453 4.47948  -2 
   9  -3   3 21.1453 4.47948   1 
 -11   3   1 107.916 9.52350  -2 
  11  -3   3 107.916 9.52350   1 
 -12   3   1 262.277 27.3397  -2 
  12  -3   3 262.277 27.3397   1 
 -14   3   0 169.823 14.4078  -2 
  14  -3   3 169.823 14.4078   1 
  15   2  11 154.112 36.5596  -2 
 -15  -2   3 154.112 36.5596   1 
  13   2  10 48.8870 14.0643  -2 
 -13  -2   3 48.8870 14.0643   1 
  12   2  10 285.174 35.8983  -2 
 -12  -2   3 285.174 35.8983   1 
  11   2   9 269.735 14.9752  -2 
 -11  -2   3 269.735 14.9752   1 
  10   2   9 698.951 24.3937  -2 
 -10  -2   3 698.951 24.3937   1 
   9   2   8 274.487 22.3304  -2 
  -9  -2   3 274.487 22.3304   1 
   8   2   8 1171.31 29.6795  -2 
  -8  -2   3 1171.31 29.6795   1 
   7   2   8 56.2588 4.01289  -2 
  -7  -2   3 56.2588 4.01289   1 
   6   2   7 964.488 26.0050  -2 
  -6  -2   3 964.488 26.0050   1 
   5   2   7 109.021 4.61825  -2 
  -5  -2   3 109.021 4.61825   1 
   4   2   6 264.620 10.8835  -2 
  -4  -2   3 264.620 10.8835   1 
   3   2   6 248.465 7.26641  -2 
  -3  -2   3 248.465 7.26641   1 
   2   2   6 308.968 14.4384  -2 
  -2  -2   3 308.968 14.4384   1 
   1   2   5 340.212 8.62003  -2 
  -1  -2   3 340.212 8.62003   1 
   0   2   5 184.157 4.78576  -2 
   0  -2   3 184.157 4.78576   1 
  -1   2   4 662.334 27.1712  -2 
   1  -2   3 662.334 27.1712   1 
  -2   2   4 483.657 11.8739  -2 
   2  -2   3 483.657 11.8739   1 
  -3   2   4 103.773 12.0063  -2 
   3  -2   3 103.773 12.0063   1 
  -4   2   3 17.8459 2.15887  -2 
   4  -2   3 17.8459 2.15887   1 
  -5   2   3 89.4703 3.97732  -2 
   5  -2   3 89.4703 3.97732   1 
  -6   2   2 574.825 14.8996  -2 
   6  -2   3 574.825 14.8996   1 
  -7   2   2 147.094 6.41890  -2 
   7  -2   3 147.094 6.41890   1 
  -9   2   1 553.466 17.2427  -2 
   9  -2   3 553.466 17.2427   1 
 -10   2   1 296.210 25.7167  -2 
  10  -2   3 296.210 25.7167   1 
 -11   2   0 63.8101 17.0826  -2 
  11  -2   3 63.8101 17.0826   1 
 -12   2   0 86.8188 13.0154  -2 
  12  -2   3 86.8188 13.0154   1 
  14  -2   1 6.66390 10.3903  -2 
  14  -2   3 6.66390 10.3903   1 
  15   1  10 84.4862 32.2566  -2 
 -15  -1   3 84.4862 32.2566   1 
  13   1   9 161.202 16.6942  -2 
 -13  -1   3 161.202 16.6942   1 
  12   1   9 176.815 12.2761  -2 
 -12  -1   3 176.815 12.2761   1 
  10   1   8 346.116 14.1064  -2 
 -10  -1   3 346.116 14.1064   1 
   9   1   8 187.580 18.8778  -2 
  -9  -1   3 187.580 18.8778   1 
   8   1   7 405.091 11.8621  -2 
  -8  -1   3 405.091 11.8621   1 
   7   1   7 147.761 6.52299  -2 
  -7  -1   3 147.761 6.52299   1 
   6   1   6 385.188 11.9071  -2 
  -6  -1   3 385.188 11.9071   1 
   5   1   6 974.373 26.4120  -2 
  -5  -1   3 974.373 26.4120   1 
   4   1   6 2216.12 127.051  -2 
  -4  -1   3 2216.12 127.051   1 
   3   1   5 200.897 5.53441  -2 
  -3  -1   3 200.897 5.53441   1 
   2   1   5 1963.41 46.2273  -2 
  -2  -1   3 1963.41 46.2273   1 
   1   1   4 274.323 7.05976  -2 
  -1  -1   3 274.323 7.05976   1 
   0   1   4 123.800 3.68936  -2 
   0  -1   3 123.800 3.68936   1 
   1  -1   3 30.9355 2.00938   1 
  -2   1   3 552.525 14.6962  -2 
   2  -1   3 552.525 14.6962   1 
   3  -1   3 86.2456 3.62534   1 
  -4   1   2 1263.72 30.6363  -2 
   4  -1   3 1263.72 30.6363   1 
  -5   1   2 914.401 22.5573  -2 
   5  -1   3 914.401 22.5573   1 
  -6   1   1 929.672 28.4373  -2 
   6  -1   3 929.672 28.4373   1 
  -7   1   1 542.543 16.0816  -2 
   7  -1   3 542.543 16.0816   1 
  -8   1   1 548.825 36.9674  -2 
   8  -1   3 548.825 36.9674   1 
  -9   1   0 -1.5116 5.03085  -2 
   9  -1   3 -1.5116 5.03085   1 
 -10   1   0 197.570 10.3532  -2 
  10  -1   3 197.570 10.3532   1 
  12  -1   1 213.583 12.1100  -2 
  12  -1   3 213.583 12.1100   1 
  14  -1   2 370.477 24.8843  -2 
  14  -1   3 370.477 24.8843   1 
  14   0   9 113.567 20.7446  -2 
 -14   0   3 113.567 20.7446   1 
  13   0   8 42.0831 20.6576  -2 
 -13   0   3 42.0831 20.6576   1 
  12   0   8 75.7309 9.12664  -2 
 -12   0   3 75.7309 9.12664   1 
  10   0   7 485.648 18.5360  -2 
 -10   0   3 485.648 18.5360   1 
   9   0   7 155.390 10.9735  -2 
  -9   0   3 155.390 10.9735   1 
   8   0   6 1025.29 26.4592  -2 
  -8   0   3 1025.29 26.4592   1 
   7   0   6 232.451 8.25350  -2 
  -7   0   3 232.451 8.25350   1 
   6   0   5 342.507 16.4032  -2 
  -6   0   3 342.507 16.4032   1 
   5   0   5 132.930 5.03251  -2 
  -5   0   3 132.930 5.03251   1 
   4   0   5 312.091 10.5930  -2 
  -4   0   3 312.091 10.5930   1 
   3   0   4 933.897 22.2657  -2 
  -3   0   3 933.897 22.2657   1 
   2   0   4 642.578 15.6194  -2 
  -2   0   3 642.578 15.6194   1 
   1   0   3 34.2628 5.83226  -2 
  -1   0   3 34.2628 5.83226   1 
   0   0   3 337.695 7.71782  -2 
   0   0   3 337.695 7.71782   1 
   1   0   3 10.7462 1.00109   1 
  -2   0   2 997.923 33.6499  -2 
   2   0   3 997.923 33.6499   1 
  -3   0   2 66.8841 4.03856  -2 
   3   0   3 66.8841 4.03856   1 
  -4   0   1 30.2035 3.34990  -2 
   4   0   3 30.2035 3.34990   1 
  -5   0   1 371.681 10.7365  -2 
   5   0   3 371.681 10.7365   1 
  -6   0   1 297.341 23.6421  -2 
   6   0   3 297.341 23.6421   1 
   7   0   0 754.307 21.5724  -2 
   7   0   3 754.307 21.5724   1 
   8   0   0 928.647 35.1326  -2 
   8   0   3 928.647 35.1326   1 
   9   0   1 1349.09 60.4867  -2 
   9   0   3 1349.09 60.4867   1 
  10   0   1 279.805 10.5921  -2 
  10   0   3 279.805 10.5921   1 
  12   0   2 129.777 8.40386  -2 
  12   0   3 129.777 8.40386   1 
  15   0   3 159.845 17.6543  -2 
  15   0   3 159.845 17.6543   1 
  14  -1   8 153.121 12.8371  -2 
 -14   1   3 153.121 12.8371   1 
  12  -1   7 450.514 18.5885  -2 
 -12   1   3 450.514 18.5885   1 
  10  -1   6 435.389 19.7798  -2 
 -10   1   3 435.389 19.7798   1 
   9  -1   6 32.1761 7.04170  -2 
  -9   1   3 32.1761 7.04170   1 
   8  -1   5 212.985 13.6059  -2 
  -8   1   3 212.985 13.6059   1 
   7  -1   5 129.534 5.64546  -2 
  -7   1   3 129.534 5.64546   1 
   6  -1   5 333.392 11.8289  -2 
  -6   1   3 333.392 11.8289   1 
   5  -1   4 723.779 20.1249  -2 
  -5   1   3 723.779 20.1249   1 
   4  -1   4 959.587 26.0302  -2 
  -4   1   3 959.587 26.0302   1 
   3  -1   3 141.092 9.01881  -2 
  -3   1   3 141.092 9.01881   1 
   2  -1   3 720.100 19.0265  -2 
  -2   1   3 720.100 19.0265   1 
   1  -1   3 407.289 25.9264  -2 
  -1   1   3 407.289 25.9264   1 
   0  -1   2 431.425 11.3775  -2 
   0   1   3 431.425 11.3775   1 
  -1  -1   2 1953.44 122.516  -2 
   1   1   3 1953.44 122.516   1 
   2   1   3 8.27147 0.93845   1 
  -3  -1   1 2519.32 73.9109  -2 
   3   1   3 2519.32 73.9109   1 
   4   1   3 72.8235 2.74906   1 
   5   1   0 269.433 7.98225  -2 
   5   1   3 269.433 7.98225   1 
   6   1   0 546.087 14.1819  -2 
   6   1   3 546.087 14.1819   1 
   7   1   1 470.495 14.2784  -2 
   7   1   3 470.495 14.2784   1 
   8   1   1 37.2002 4.44503  -2 
   8   1   3 37.2002 4.44503   1 
  10   1   2 90.6581 6.07897  -2 
  10   1   3 90.6581 6.07897   1 
  12   1   3 82.3320 9.18501  -2 
  12   1   3 82.3320 9.18501   1 
  13   1   3 546.519 30.2689  -2 
  13   1   3 546.519 30.2689   1 
  15   1   4 183.750 17.3391  -2 
  15   1   3 183.750 17.3391   1 
  14  -2   7 83.4520 11.3508  -2 
 -14   2   3 83.4520 11.3508   1 
  12  -2   6 77.6324 10.0475  -2 
 -12   2   3 77.6324 10.0475   1 
  11  -2   6 231.909 19.8725  -2 
 -11   2   3 231.909 19.8725   1 
   9  -2   5 44.1954 6.27733  -2 
  -9   2   3 44.1954 6.27733   1 
   7  -2   4 417.924 12.9324  -2 
  -7   2   3 417.924 12.9324   1 
   6  -2   4 132.927 6.10737  -2 
  -6   2   3 132.927 6.10737   1 
   5  -2   3 78.1625 4.49451  -2 
  -5   2   3 78.1625 4.49451   1 
   4  -2   3 13.7259 2.45345  -2 
  -4   2   3 13.7259 2.45345   1 
   3  -2   2 539.499 32.8984  -2 
  -3   2   3 539.499 32.8984   1 
   2  -2   2 1492.41 44.0511  -2 
  -2   2   3 1492.41 44.0511   1 
   1  -2   2 1993.11 81.8768  -2 
  -1   2   3 1993.11 81.8768   1 
   0  -2   1 5107.68 317.884  -2 
   0   2   3 5107.68 317.884   1 
  -1  -2   1 2521.25 157.727  -2 
   1   2   3 2521.25 157.727   1 
   2   2   3 3667.71 79.0127   1 
   3   2   0 3500.10 102.371  -2 
   3   2   3 3500.10 102.371   1 
   4   2   3 209.999 6.19854   1 
   5   2   1 4.30013 1.82826  -2 
   5   2   3 4.30013 1.82826   1 
   6   2   1 17.5549 2.98840  -2 
   6   2   3 17.5549 2.98840   1 
   7   2   2 671.859 17.2850  -2 
   7   2   3 671.859 17.2850   1 
   8   2   2 652.964 19.0377  -2 
   8   2   3 652.964 19.0377   1 
   9   2   2 917.467 57.9653  -2 
   9   2   3 917.467 57.9653   1 
  10   2   3 105.014 7.48415  -2 
  10   2   3 105.014 7.48415   1 
  11   2   3 391.328 22.4057  -2 
  11   2   3 391.328 22.4057   1 
  13   2   4 56.1649 9.47512  -2 
  13   2   3 56.1649 9.47512   1 
  15   2   5 99.7169 13.5046  -2 
  15   2   3 99.7169 13.5046   1 
  14  -3   6 77.8066 11.6253  -2 
 -14   3   3 77.8066 11.6253   1 
  13  -3   6 80.9206 33.3488  -2 
 -13   3   3 80.9206 33.3488   1 
  12  -3   5 393.363 25.3870  -2 
 -12   3   3 393.363 25.3870   1 
  11  -3   5 112.374 10.3545  -2 
 -11   3   3 112.374 10.3545   1 
   9  -3   4 51.4728 6.44538  -2 
  -9   3   3 51.4728 6.44538   1 
   8  -3   4 45.1859 9.19494  -2 
  -8   3   3 45.1859 9.19494   1 
   7  -3   3 68.7437 5.14243  -2 
  -7   3   3 68.7437 5.14243   1 
   6  -3   3 1275.60 34.7031  -2 
  -6   3   3 1275.60 34.7031   1 
   5  -3   2 1296.34 35.0188  -2 
  -5   3   3 1296.34 35.0188   1 
   4  -3   2 886.513 24.0890  -2 
  -4   3   3 886.513 24.0890   1 
   3  -3   2 870.542 53.9441  -2 
  -3   3   3 870.542 53.9441   1 
   2  -3   1 1315.18 33.8611  -2 
  -2   3   3 1315.18 33.8611   1 
   1  -3   1 487.565 15.0695  -2 
  -1   3   3 487.565 15.0695   1 
   0   3   3 264.556 6.01244   1 
   1   3   0 417.795 10.1032  -2 
   1   3   3 417.795 10.1032   1 
   2   3   3 81.2632 2.45989   1 
   3   3   1 1987.26 46.6537  -2 
   3   3   3 1987.26 46.6537   1 
   4   3   1 315.284 12.0383  -2 
   4   3   3 315.284 12.0383   1 
   5   3   2 1602.72 46.6110  -2 
   5   3   3 1602.72 46.6110   1 
   6   3   2 1098.20 26.4247  -2 
   6   3   3 1098.20 26.4247   1 
   7   3   3 275.333 12.5701   1 
   8   3   3 117.000 5.14051  -2 
   8   3   3 117.000 5.14051   1 
   9   3   3 -0.3709 7.81756  -2 
   9   3   3 -0.3709 7.81756   1 
  10   3   4 8.35009 6.42465  -2 
  10   3   3 8.35009 6.42465   1 
  11   3   4 232.028 12.7643  -2 
  11   3   3 232.028 12.7643   1 
  13   3   5 966.888 32.2784  -2 
  13   3   3 966.888 32.2784   1 
  15   3   6 368.548 37.8250  -2 
  15   3   3 368.548 37.8250   1 
  14  -4   5 87.7515 14.7836  -2 
 -14   4   3 87.7515 14.7836   1 
  13  -4   5 7.47428 13.5383  -2 
 -13   4   3 7.47428 13.5383   1 
  11  -4   4 154.215 10.5490  -2 
 -11   4   3 154.215 10.5490   1 
   9  -4   3 144.931 10.3364  -2 
  -9   4   3 144.931 10.3364   1 
   8  -4   3 1104.04 36.0716  -2 
  -8   4   3 1104.04 36.0716   1 
   7  -4   2 541.154 25.2211  -2 
  -7   4   3 541.154 25.2211   1 
   6  -4   2 598.699 17.3005  -2 
  -6   4   3 598.699 17.3005   1 
   5  -4   1 320.440 25.8725  -2 
  -5   4   3 320.440 25.8725   1 
   4  -4   1 680.296 18.8677  -2 
  -4   4   3 680.296 18.8677   1 
   3  -4   1 316.909 10.5061  -2 
  -3   4   3 316.909 10.5061   1 
  -2   4   0 395.698 11.1937  -2 
  -2   4   3 395.698 11.1937   1 
  -1   4   0 9155.05 184.556  -2 
  -1   4   3 9155.05 184.556   1 
   0   4   3 58.3550 1.72947   1 
   1   4   1 1752.19 40.5179  -2 
   1   4   3 1752.19 40.5179   1 
   2   4   1 14.8472 3.08427  -2 
   2   4   3 14.8472 3.08427   1 
   3   4   2 1052.41 30.0593  -2 
   3   4   3 1052.41 30.0593   1 
   4   4   2 120.086 4.22780  -2 
   4   4   3 120.086 4.22780   1 
   5   4   3 115.135 7.95194  -2 
   5   4   3 115.135 7.95194   1 
   6   4   3 7.93587 1.56895  -2 
   6   4   3 7.93587 1.56895   1 
   7   4   3 499.272 15.3689  -2 
   7   4   3 499.272 15.3689   1 
   8   4   4 277.878 8.10759  -2 
   8   4   3 277.878 8.10759   1 
   9   4   4 674.703 25.6310  -2 
   9   4   3 674.703 25.6310   1 
  11   4   5 588.279 18.4739  -2 
  11   4   3 588.279 18.4739   1 
  13   4   6 38.7507 8.28074  -2 
  13   4   3 38.7507 8.28074   1 
  13  -5   4 218.586 14.1366  -2 
 -13   5   3 218.586 14.1366   1 
  11  -5   3 110.157 10.7958  -2 
 -11   5   3 110.157 10.7958   1 
   9  -5   2 17.6616 13.5934  -2 
  -9   5   3 17.6616 13.5934   1 
   8  -5   2 34.0693 6.50462  -2 
  -8   5   3 34.0693 6.50462   1 
   7  -5   1 72.7130 12.8647  -2 
  -7   5   3 72.7130 12.8647   1 
   6  -5   1 698.731 22.5277  -2 
  -6   5   3 698.731 22.5277   1 
   5  -5   1 505.833 14.8794  -2 
  -5   5   3 505.833 14.8794   1 
  -4   5   0 567.840 14.2384  -2 
  -4   5   3 567.840 14.2384   1 
  -3   5   0 3255.94 76.3838  -2 
  -3   5   3 3255.94 76.3838   1 
  -2   5   1 230.628 7.94948  -2 
  -2   5   3 230.628 7.94948   1 
  -1   5   1 653.265 12.8448  -2 
  -1   5   3 653.265 12.8448   1 
   0   5   1 182.988 12.2846  -2 
   0   5   3 182.988 12.2846   1 
   1   5   2 356.211 8.74648  -2 
   1   5   3 356.211 8.74648   1 
   2   5   2 328.152 8.29455  -2 
   2   5   3 328.152 8.29455   1 
   3   5   3 384.323 25.7114  -2 
   3   5   3 384.323 25.7114   1 
   4   5   3 3.07254 1.61202  -2 
   4   5   3 3.07254 1.61202   1 
   5   5   3 1476.68 93.4268  -2 
   5   5   3 1476.68 93.4268   1 
   6   5   4 1269.87 33.9302  -2 
   6   5   3 1269.87 33.9302   1 
   7   5   4 923.485 24.5600  -2 
   7   5   3 923.485 24.5600   1 
   8   5   5 26.9214 3.28551  -2 
   8   5   3 26.9214 3.28551   1 
   9   5   5 272.852 9.29003  -2 
   9   5   3 272.852 9.29003   1 
  11   5   6 273.409 11.8275  -2 
  11   5   3 273.409 11.8275   1 
  12   5   6 316.512 20.4769  -2 
  12   5   3 316.512 20.4769   1 
  14   5   7 434.939 36.9418  -2 
  14   5   3 434.939 36.9418   1 
  13  -6   3 13.1352 7.39814  -2 
 -13   6   3 13.1352 7.39814   1 
  11  -6   2 201.156 14.6647  -2 
 -11   6   3 201.156 14.6647   1 
  10  -6   2 64.8706 13.4810  -2 
 -10   6   3 64.8706 13.4810   1 
   8  -6   1 611.249 21.6628  -2 
  -8   6   3 611.249 21.6628   1 
  -6   6   0 108.090 5.63089  -2 
  -6   6   3 108.090 5.63089   1 
  -5   6   0 619.560 17.8534  -2 
  -5   6   3 619.560 17.8534   1 
  -4   6   1 7.01545 3.29326  -2 
  -4   6   3 7.01545 3.29326   1 
  -3   6   1 21.6731 1.77563  -2 
  -3   6   3 21.6731 1.77563   1 
  -2   6   3 95.7472 3.42633   1 
  -1   6   2 1887.98 35.9881  -2 
  -1   6   3 1887.98 35.9881   1 
   0   6   2 2150.21 43.4266  -2 
   0   6   3 2150.21 43.4266   1 
   1   6   3 543.025 13.0971  -2 
   1   6   3 543.025 13.0971   1 
   2   6   3 456.998 10.4090  -2 
   2   6   3 456.998 10.4090   1 
   3   6   3 362.586 8.42946   1 
   4   6   4 365.456 8.62397  -2 
   4   6   3 365.456 8.62397   1 
   5   6   4 291.285 8.79494  -2 
   5   6   3 291.285 8.79494   1 
   6   6   5 146.373 5.05205  -2 
   6   6   3 146.373 5.05205   1 
   7   6   5 1007.76 24.6013  -2 
   7   6   3 1007.76 24.6013   1 
   8   6   6 429.517 30.2319  -2 
   8   6   3 429.517 30.2319   1 
   9   6   6 695.952 19.3139  -2 
   9   6   3 695.952 19.3139   1 
  10   6   6 826.719 53.7618  -2 
  10   6   3 826.719 53.7618   1 
  11   6   7 371.025 17.1829  -2 
  11   6   3 371.025 17.1829   1 
  12   6   7 286.207 18.7620  -2 
  12   6   3 286.207 18.7620   1 
  14   6   8 8.29007 9.84401  -2 
  14   6   3 8.29007 9.84401   1 
  16   6   9 152.960 32.6316  -2 
  16   6   3 152.960 32.6316   1 
  13  -7   2 248.760 17.3738  -2 
 -13   7   3 248.760 17.3738   1 
  12  -7   2 79.9919 18.7990  -2 
 -12   7   3 79.9919 18.7990   1 
  11  -7   1 224.857 26.2679  -2 
 -11   7   3 224.857 26.2679   1 
  10  -7   1 91.4378 9.31326  -2 
 -10   7   3 91.4378 9.31326   1 
  -8   7   0 30.6229 6.45052  -2 
  -8   7   3 30.6229 6.45052   1 
  -7   7   0 32.6680 10.2431  -2 
  -7   7   3 32.6680 10.2431   1 
  -6   7   1 104.587 6.54609  -2 
  -6   7   3 104.587 6.54609   1 
  -5   7   1 696.462 19.8449  -2 
  -5   7   3 696.462 19.8449   1 
  -4   7   2 450.086 29.7408  -2 
  -4   7   3 450.086 29.7408   1 
  -3   7   2 2377.29 45.4670  -2 
  -3   7   3 2377.29 45.4670   1 
  -2   7   2 560.219 15.8709  -2 
  -2   7   3 560.219 15.8709   1 
  -1   7   3 608.945 12.9400  -2 
  -1   7   3 608.945 12.9400   1 
   0   7   3 142.686 3.63468  -2 
   0   7   3 142.686 3.63468   1 
   1   7   4 21.7679 6.16943  -2 
   1   7   3 21.7679 6.16943   1 
   2   7   4 77.4689 2.58144  -2 
   2   7   3 77.4689 2.58144   1 
   3   7   3 1463.08 34.0257   1 
   4   7   5 48.4521 2.67901  -2 
   4   7   3 48.4521 2.67901   1 
   5   7   5 1894.02 41.2245  -2 
   5   7   3 1894.02 41.2245   1 
   6   7   6 749.997 17.1488  -2 
   6   7   3 749.997 17.1488   1 
   7   7   6 1096.67 26.7518  -2 
   7   7   3 1096.67 26.7518   1 
   8   7   6 362.854 26.5657  -2 
   8   7   3 362.854 26.5657   1 
   9   7   7 241.522 7.80207  -2 
   9   7   3 241.522 7.80207   1 
  10   7   7 43.0557 9.87197  -2 
  10   7   3 43.0557 9.87197   1 
  12   7   8 350.622 17.1907  -2 
  12   7   3 350.622 17.1907   1 
  14   7   9 493.767 22.9458  -2 
  14   7   3 493.767 22.9458   1 
  12  -8   1 -0.3229 15.6490  -2 
 -12   8   3 -0.3229 15.6490   1 
 -10   8   0 57.0741 7.98010  -2 
 -10   8   3 57.0741 7.98010   1 
  -8   8   1 271.013 17.9561  -2 
  -8   8   3 271.013 17.9561   1 
  -7   8   1 734.983 29.2479  -2 
  -7   8   3 734.983 29.2479   1 
  -6   8   2 350.569 19.8660  -2 
  -6   8   3 350.569 19.8660   1 
  -5   8   2 552.494 16.1386  -2 
  -5   8   3 552.494 16.1386   1 
  -4   8   2 33.6831 9.42511  -2 
  -4   8   3 33.6831 9.42511   1 
  -3   8   3 113.839 3.47826  -2 
  -3   8   3 113.839 3.47826   1 
  -2   8   3 30.9551 2.50012  -2 
  -2   8   3 30.9551 2.50012   1 
  -1   8   4 1606.09 32.7195  -2 
  -1   8   3 1606.09 32.7195   1 
   0   8   4 1643.72 31.5903  -2 
   0   8   3 1643.72 31.5903   1 
   1   8   4 989.931 59.1121  -2 
   1   8   3 989.931 59.1121   1 
   2   8   5 303.651 7.44090  -2 
   2   8   3 303.651 7.44090   1 
   3   8   5 1693.46 39.4074  -2 
   3   8   3 1693.46 39.4074   1 
   4   8   6 218.819 5.83301  -2 
   4   8   3 218.819 5.83301   1 
   5   8   6 173.879 5.54185  -2 
   5   8   3 173.879 5.54185   1 
   6   8   7 5.98621 10.6281  -2 
   6   8   3 5.98621 10.6281   1 
   7   8   7 193.889 5.63526  -2 
   7   8   3 193.889 5.63526   1 
   8   8   7 757.668 34.6594  -2 
   8   8   3 757.668 34.6594   1 
   9   8   8 848.843 23.5588  -2 
   9   8   3 848.843 23.5588   1 
  10   8   8 896.698 28.4879  -2 
  10   8   3 896.698 28.4879   1 
  12   8   9 361.968 17.4409  -2 
  12   8   3 361.968 17.4409   1 
  14   8  10 0.09578 11.8948  -2 
  14   8   3 0.09578 11.8948   1 
 -12   9   0 38.0990 14.8844  -2 
 -12   9   3 38.0990 14.8844   1 
 -10   9   1 87.7018 13.6879  -2 
 -10   9   3 87.7018 13.6879   1 
  -7   9   2 45.5563 6.94144  -2 
  -7   9   3 45.5563 6.94144   1 
  -5   9   3 444.952 12.5922  -2 
  -5   9   3 444.952 12.5922   1 
  -4   9   3 139.986 5.31990  -2 
  -4   9   3 139.986 5.31990   1 
  -3   9   4 1033.60 21.7841  -2 
  -3   9   3 1033.60 21.7841   1 
  -2   9   4 863.980 17.2320  -2 
  -2   9   3 863.980 17.2320   1 
  -1   9   5 2299.32 64.0907  -2 
  -1   9   3 2299.32 64.0907   1 
   0   9   5 276.174 6.52360  -2 
   0   9   3 276.174 6.52360   1 
   1   9   5 40.0126 2.74352  -2 
   1   9   3 40.0126 2.74352   1 
   2   9   6 80.6180 3.32802  -2 
   2   9   3 80.6180 3.32802   1 
   3   9   6 651.129 14.8302  -2 
   3   9   3 651.129 14.8302   1 
   4   9   7 1859.79 43.4030  -2 
   4   9   3 1859.79 43.4030   1 
   5   9   7 1091.36 26.0290  -2 
   5   9   3 1091.36 26.0290   1 
   6   9   7 2074.68 52.7385  -2 
   6   9   3 2074.68 52.7385   1 
   7   9   8 726.736 18.1741  -2 
   7   9   3 726.736 18.1741   1 
   8   9   8 758.933 21.1987  -2 
   8   9   3 758.933 21.1987   1 
   9   9   9 238.223 23.2682  -2 
   9   9   3 238.223 23.2682   1 
  10   9   9 50.1207 5.97150  -2 
  10   9   3 50.1207 5.97150   1 
  12   9  10 313.292 16.3885  -2 
  12   9   3 313.292 16.3885   1 
  14   9  11 544.058 43.6923  -2 
  14   9   3 544.058 43.6923   1 
  15   9  11 26.3855 14.0721  -2 
  15   9   3 26.3855 14.0721   1 
 -12  10   1 -6.4552 18.0912  -2 
 -12  10   3 -6.4552 18.0912   1 
 -10  10   2 76.3977 20.5225  -2 
 -10  10   3 76.3977 20.5225   1 
  -9  10   2 188.280 17.3470  -2 
  -9  10   3 188.280 17.3470   1 
  -7  10   3 574.247 21.1298  -2 
  -7  10   3 574.247 21.1298   1 
  -5  10   4 122.617 6.46301  -2 
  -5  10   3 122.617 6.46301   1 
  -4  10   4 120.559 4.88364  -2 
  -4  10   3 120.559 4.88364   1 
  -3  10   5 55.7719 6.76334  -2 
  -3  10   3 55.7719 6.76334   1 
  -2  10   5 13.7977 1.83754  -2 
  -2  10   3 13.7977 1.83754   1 
  -1  10   5 1724.83 50.6986  -2 
  -1  10   3 1724.83 50.6986   1 
   0  10   6 772.745 17.4900  -2 
   0  10   3 772.745 17.4900   1 
   1  10   6 363.815 8.52921  -2 
   1  10   3 363.815 8.52921   1 
   2  10   7 1738.85 44.3682  -2 
   2  10   3 1738.85 44.3682   1 
   3  10   7 530.632 13.3911  -2 
   3  10   3 530.632 13.3911   1 
   4  10   3 162.502 6.48537   1 
   5  10   8 426.341 11.3142  -2 
   5  10   3 426.341 11.3142   1 
   6  10   8 110.940 5.31266  -2 
   6  10   3 110.940 5.31266   1 
   7  10   9 81.3355 5.16119  -2 
   7  10   3 81.3355 5.16119   1 
   8  10   9 516.517 13.8087  -2 
   8  10   3 516.517 13.8087   1 
  10  10  10 584.793 19.9116  -2 
  10  10   3 584.793 19.9116   1 
  12  10  11 545.045 29.5116  -2 
  12  10   3 545.045 29.5116   1 
  13  10  11 55.1316 13.0305  -2 
  13  10   3 55.1316 13.0305   1 
  15  10  12 72.2208 12.7123  -2 
  15  10   3 72.2208 12.7123   1 
 -11  11   2 271.141 30.9598  -2 
 -11  11   3 271.141 30.9598   1 
  -9  11   3 96.9546 11.6766  -2 
  -9  11   3 96.9546 11.6766   1 
  -7  11   4 11.6024 10.2539  -2 
  -7  11   3 11.6024 10.2539   1 
  -6  11   4 213.392 26.0371  -2 
  -6  11   3 213.392 26.0371   1 
  -5  11   5 460.342 33.0088  -2 
  -5  11   3 460.342 33.0088   1 
  -4  11   5 176.844 5.25192  -2 
  -4  11   3 176.844 5.25192   1 
  -2  11   6 1546.06 27.4208  -2 
  -2  11   3 1546.06 27.4208   1 
  -1  11   6 44.1290 3.06567  -2 
  -1  11   3 44.1290 3.06567   1 
   0  11   7 337.584 8.31301  -2 
   0  11   3 337.584 8.31301   1 
   1  11   7 324.916 7.88087  -2 
   1  11   3 324.916 7.88087   1 
   2  11   8 200.077 9.56009  -2 
   2  11   3 200.077 9.56009   1 
   3  11   8 98.7857 4.09849  -2 
   3  11   3 98.7857 4.09849   1 
   4  11   8 1022.33 24.8087  -2 
   4  11   3 1022.33 24.8087   1 
   5  11   9 520.605 13.7152  -2 
   5  11   3 520.605 13.7152   1 
   6  11   9 1285.01 30.8620  -2 
   6  11   3 1285.01 30.8620   1 
   7  11  10 632.272 43.0209  -2 
   7  11   3 632.272 43.0209   1 
   8  11  10 611.625 15.9508  -2 
   8  11   3 611.625 15.9508   1 
   9  11  10 374.196 29.4910  -2 
   9  11   3 374.196 29.4910   1 
  10  11  11 125.886 7.81102  -2 
  10  11   3 125.886 7.81102   1 
  11  11  11 39.1022 11.2499  -2 
  11  11   3 39.1022 11.2499   1 
  13  11  12 128.984 12.3952  -2 
  13  11   3 128.984 12.3952   1 
  15  11  13 51.3860 13.7454  -2 
  15  11   3 51.3860 13.7454   1 
 -11  12   3 23.3680 21.8365  -2 
 -11  12   3 23.3680 21.8365   1 
  -9  12   4 128.981 12.2999  -2 
  -9  12   3 128.981 12.2999   1 
  -7  12   5 556.818 40.5952  -2 
  -7  12   3 556.818 40.5952   1 
  -6  12   5 369.145 21.7334  -2 
  -6  12   3 369.145 21.7334   1 
  -4  12   6 255.123 6.77688  -2 
  -4  12   3 255.123 6.77688   1 
  -3  12   6 30.9882 9.46200  -2 
  -3  12   3 30.9882 9.46200   1 
  -2  12   7 144.187 4.37350  -2 
  -2  12   3 144.187 4.37350   1 
  -1  12   7 308.614 7.09460  -2 
  -1  12   3 308.614 7.09460   1 
   0  12   8 719.593 22.0131  -2 
   0  12   3 719.593 22.0131   1 
   1  12   8 87.3313 3.37122  -2 
   1  12   3 87.3313 3.37122   1 
   2  12   8 1707.44 71.6315  -2 
   2  12   3 1707.44 71.6315   1 
   3  12   9 171.410 6.17040  -2 
   3  12   3 171.410 6.17040   1 
   4  12   9 687.751 17.4765  -2 
   4  12   3 687.751 17.4765   1 
   5  12  10 519.472 14.0106  -2 
   5  12   3 519.472 14.0106   1 
   6  12  10 116.787 5.10731  -2 
   6  12   3 116.787 5.10731   1 
   8  12  11 540.752 14.6818  -2 
   8  12   3 540.752 14.6818   1 
   9  12  11 106.099 8.46596  -2 
   9  12   3 106.099 8.46596   1 
  10  12  12 349.948 17.1710  -2 
  10  12   3 349.948 17.1710   1 
  11  12  12 317.598 13.7387  -2 
  11  12   3 317.598 13.7387   1 
  13  12  13 37.0754 11.0264  -2 
  13  12   3 37.0754 11.0264   1 
  15  12  14 116.860 32.6263  -2 
  15  12   3 116.860 32.6263   1 
  -9  13   5 197.495 25.5552  -2 
  -9  13   3 197.495 25.5552   1 
  -8  13   5 44.2143 18.8958  -2 
  -8  13   3 44.2143 18.8958   1 
  -6  13   6 110.342 10.4075  -2 
  -6  13   3 110.342 10.4075   1 
  -4  13   7 194.482 6.80345  -2 
  -4  13   3 194.482 6.80345   1 
  -3  13   7 290.488 8.40661  -2 
  -3  13   3 290.488 8.40661   1 
  -2  13   8 759.375 24.4733  -2 
  -2  13   3 759.375 24.4733   1 
  -1  13   8 39.1084 2.88528  -2 
  -1  13   3 39.1084 2.88528   1 
   1  13   9 69.0857 3.63319  -2 
   1  13   3 69.0857 3.63319   1 
   2  13   9 117.644 5.01633  -2 
   2  13   3 117.644 5.01633   1 
   3  13  10 35.7737 5.02832  -2 
   3  13   3 35.7737 5.02832   1 
   4  13  10 623.794 16.1791  -2 
   4  13   3 623.794 16.1791   1 
   6  13  11 900.908 22.4366  -2 
   6  13   3 900.908 22.4366   1 
   7  13  11 110.686 7.34497  -2 
   7  13   3 110.686 7.34497   1 
   8  13  12 119.893 6.80619  -2 
   8  13   3 119.893 6.80619   1 
   9  13  12 328.583 10.7770  -2 
   9  13   3 328.583 10.7770   1 
  11  13  13 80.0514 8.14302  -2 
  11  13   3 80.0514 8.14302   1 
  13  13  14 92.6042 16.5266  -2 
  13  13   3 92.6042 16.5266   1 
  14  13  14 165.504 19.8391  -2 
  14  13   3 165.504 19.8391   1 
  -8  14   6 349.841 32.1097  -2 
  -8  14   3 349.841 32.1097   1 
  -6  14   7 468.702 19.1255  -2 
  -6  14   3 468.702 19.1255   1 
  -5  14   7 585.735 42.9142  -2 
  -5  14   3 585.735 42.9142   1 
  -4  14   8 398.560 15.3206  -2 
  -4  14   3 398.560 15.3206   1 
  -3  14   8 46.9005 3.62823  -2 
  -3  14   3 46.9005 3.62823   1 
  -1  14   9 2.19314 2.56968  -2 
  -1  14   3 2.19314 2.56968   1 
   0  14   9 800.395 29.7353  -2 
   0  14   3 800.395 29.7353   1 
   1  14  10 278.118 7.28316  -2 
   1  14   3 278.118 7.28316   1 
   2  14  10 899.149 22.4660  -2 
   2  14   3 899.149 22.4660   1 
   3  14  11 290.956 23.9590  -2 
   3  14   3 290.956 23.9590   1 
   4  14  11 444.225 12.2619  -2 
   4  14   3 444.225 12.2619   1 
   5  14  11 203.322 19.4280  -2 
   5  14   3 203.322 19.4280   1 
   6  14  12 148.774 6.89507  -2 
   6  14   3 148.774 6.89507   1 
   7  14  12 83.8818 6.25339  -2 
   7  14   3 83.8818 6.25339   1 
   8  14  13 198.663 15.5830  -2 
   8  14   3 198.663 15.5830   1 
   9  14  13 83.8516 5.92778  -2 
   9  14   3 83.8516 5.92778   1 
  11  14  14 385.790 16.1506  -2 
  11  14   3 385.790 16.1506   1 
  14  14  15 251.218 18.0058  -2 
  14  14   3 251.218 18.0058   1 
  -6  15   8 51.2120 19.5274  -2 
  -6  15   3 51.2120 19.5274   1 
  -5  15   8 13.9969 9.85597  -2 
  -5  15   3 13.9969 9.85597   1 
  -3  15   9 257.184 6.33156  -2 
  -3  15   3 257.184 6.33156   1 
  -1  15  10 153.910 5.14000  -2 
  -1  15   3 153.910 5.14000   1 
   0  15  10 173.322 5.42718  -2 
   0  15   3 173.322 5.42718   1 
   1  15  11 306.621 11.3573  -2 
   1  15   3 306.621 11.3573   1 
   2  15  11 73.7274 4.50428  -2 
   2  15   3 73.7274 4.50428   1 
   4  15  12 492.456 13.7268  -2 
   4  15   3 492.456 13.7268   1 
   5  15  12 309.712 11.4018  -2 
   5  15   3 309.712 11.4018   1 
   6  15  13 742.434 19.7050  -2 
   6  15   3 742.434 19.7050   1 
   7  15  13 655.325 17.6328  -2 
   7  15   3 655.325 17.6328   1 
   9  15  14 265.261 9.59145  -2 
   9  15   3 265.261 9.59145   1 
  10  15  14 45.8061 18.8983  -2 
  10  15   3 45.8061 18.8983   1 
  11  15  15 74.0598 10.1205  -2 
  11  15   3 74.0598 10.1205   1 
  12  15  15 34.3598 10.0758  -2 
  12  15   3 34.3598 10.0758   1 
  14  15  16 40.7006 13.2020  -2 
  14  15   3 40.7006 13.2020   1 
  -5  16   9 234.672 12.9543  -2 
  -5  16   3 234.672 12.9543   1 
  -3  16  10 241.096 6.40460  -2 
  -3  16   3 241.096 6.40460   1 
  -2  16  10 132.144 10.3945  -2 
  -2  16   3 132.144 10.3945   1 
  -1  16  11 40.5504 5.98095  -2 
  -1  16   3 40.5504 5.98095   1 
   0  16  11 499.386 11.6773  -2 
   0  16   3 499.386 11.6773   1 
   1  16  11 196.796 23.0979  -2 
   1  16   3 196.796 23.0979   1 
   2  16  12 333.336 9.57033  -2 
   2  16   3 333.336 9.57033   1 
   3  16  12 498.696 21.1028  -2 
   3  16   3 498.696 21.1028   1 
   4  16  13 663.213 17.8878  -2 
   4  16   3 663.213 17.8878   1 
   5  16  13 48.9894 5.97210  -2 
   5  16   3 48.9894 5.97210   1 
   7  16  14 84.3348 5.79411  -2 
   7  16   3 84.3348 5.79411   1 
   9  16  15 457.992 14.2586  -2 
   9  16   3 457.992 14.2586   1 
  10  16  15 307.139 11.8555  -2 
  10  16   3 307.139 11.8555   1 
  12  16  16 91.6701 9.85553  -2 
  12  16   3 91.6701 9.85553   1 
  14  16  17 90.5998 17.5589  -2 
  14  16   3 90.5998 17.5589   1 
  -5  17  10 31.0493 12.6900  -2 
  -5  17   3 31.0493 12.6900   1 
  -3  17  11 150.355 9.56290  -2 
  -3  17   3 150.355 9.56290   1 
  -2  17  11 260.239 8.93869  -2 
  -2  17   3 260.239 8.93869   1 
   0  17  12 43.9920 4.20690  -2 
   0  17   3 43.9920 4.20690   1 
   1  17  12 150.772 22.2772  -2 
   1  17   3 150.772 22.2772   1 
   2  17  13 165.493 7.89577  -2 
   2  17   3 165.493 7.89577   1 
   3  17  13 149.554 7.93024  -2 
   3  17   3 149.554 7.93024   1 
   4  17  14 116.527 19.8420  -2 
   4  17   3 116.527 19.8420   1 
   5  17  14 166.406 7.41059  -2 
   5  17   3 166.406 7.41059   1 
   7  17  15 182.422 8.21153  -2 
   7  17   3 182.422 8.21153   1 
   8  17  15 255.200 12.0589  -2 
   8  17   3 255.200 12.0589   1 
   9  17  16 418.391 20.4668  -2 
   9  17   3 418.391 20.4668   1 
  10  17  16 74.9493 7.30118  -2 
  10  17   3 74.9493 7.30118   1 
  12  17  17 114.625 11.3861  -2 
  12  17   3 114.625 11.3861   1 
  -2  18  12 85.4325 5.54389  -2 
  -2  18   3 85.4325 5.54389   1 
   0  18  13 124.906 6.19469  -2 
   0  18   3 124.906 6.19469   1 
   1  18  13 360.856 18.2757  -2 
   1  18   3 360.856 18.2757   1 
   2  18  14 175.433 9.92015  -2 
   2  18   3 175.433 9.92015   1 
   3  18  14 370.071 11.9909  -2 
   3  18   3 370.071 11.9909   1 
   5  18  15 81.8602 6.37871  -2 
   5  18   3 81.8602 6.37871   1 
   6  18  15 183.624 23.6022  -2 
   6  18   3 183.624 23.6022   1 
   7  18  16 308.202 11.7369  -2 
   7  18   3 308.202 11.7369   1 
   8  18  16 22.6214 7.32311  -2 
   8  18   3 22.6214 7.32311   1 
  10  18  17 -1.0876 5.40767  -2 
  10  18   3 -1.0876 5.40767   1 
  12  18  18 39.0157 11.5635  -2 
  12  18   3 39.0157 11.5635   1 
  13  18  18 163.412 16.6187  -2 
  13  18   3 163.412 16.6187   1 
  -2  19  13 123.520 7.12166  -2 
  -2  19   3 123.520 7.12166   1 
  -1  19  13 131.611 15.1214  -2 
  -1  19   3 131.611 15.1214   1 
   0  19  14 43.3381 6.71150  -2 
   0  19   3 43.3381 6.71150   1 
   1  19  14 249.676 12.5118  -2 
   1  19   3 249.676 12.5118   1 
   3  19  15 109.606 7.01555  -2 
   3  19   3 109.606 7.01555   1 
   5  19  16 621.541 17.9565  -2 
   5  19   3 621.541 17.9565   1 
   6  19  16 16.5102 7.56407  -2 
   6  19   3 16.5102 7.56407   1 
   8  19  17 137.135 8.19152  -2 
   8  19   3 137.135 8.19152   1 
  10  19  18 154.312 9.62529  -2 
  10  19   3 154.312 9.62529   1 
  11  19  18 149.168 19.1689  -2 
  11  19   3 149.168 19.1689   1 
  12  19  19 44.6491 30.2728  -2 
  12  19   3 44.6491 30.2728   1 
  -2  20  14 0.03783 10.8008  -2 
  -2  20   3 0.03783 10.8008   1 
  -1  20  14 111.783 9.79820  -2 
  -1  20   3 111.783 9.79820   1 
   0  20  15 28.3742 14.4493  -2 
   0  20   3 28.3742 14.4493   1 
   1  20  15 339.615 10.8197  -2 
   1  20   3 339.615 10.8197   1 
   3  20  16 522.461 17.1528  -2 
   3  20   3 522.461 17.1528   1 
   4  20  16 35.8393 23.2189  -2 
   4  20   3 35.8393 23.2189   1 
   5  20  17 31.4678 8.45627  -2 
   5  20   3 31.4678 8.45627   1 
   6  20  17 131.544 8.44587  -2 
   6  20   3 131.544 8.44587   1 
   8  20  18 53.2173 8.26838  -2 
   8  20   3 53.2173 8.26838   1 
  10  20  19 20.1756 10.3495  -2 
  10  20   3 20.1756 10.3495   1 
  11  20  19 196.664 11.4696  -2 
  11  20   3 196.664 11.4696   1 
  -1  21  15 108.227 8.40282  -2 
  -1  21   3 108.227 8.40282   1 
   1  21  16 191.777 9.08608  -2 
   1  21   3 191.777 9.08608   1 
   2  21  16 19.4559 19.9521  -2 
   2  21   3 19.4559 19.9521   1 
   3  21  17 193.909 12.8619  -2 
   3  21   3 193.909 12.8619   1 
   4  21  17 46.0639 8.92432  -2 
   4  21   3 46.0639 8.92432   1 
   6  21  18 -0.8827 6.09069  -2 
   6  21   3 -0.8827 6.09069   1 
   8  21  19 49.9559 10.0675  -2 
   8  21   3 49.9559 10.0675   1 
   9  21  19 92.5913 14.5149  -2 
   9  21   3 92.5913 14.5149   1 
  11  21  20 33.1604 9.68084  -2 
  11  21   3 33.1604 9.68084   1 
  -1  22  16 82.5281 9.39325  -2 
  -1  22   3 82.5281 9.39325   1 
   1  22  17 218.131 11.4089  -2 
   1  22   3 218.131 11.4089   1 
   2  22  17 44.4823 12.9499  -2 
   2  22   3 44.4823 12.9499   1 
   4  22  18 73.8649 8.27168  -2 
   4  22   3 73.8649 8.27168   1 
   6  22  19 179.021 11.0425  -2 
   6  22   3 179.021 11.0425   1 
   7  22  19 176.312 16.3288  -2 
   7  22   3 176.312 16.3288   1 
   8  22  20 106.440 15.6040  -2 
   8  22   3 106.440 15.6040   1 
   9  22  20 202.265 12.4794  -2 
   9  22   3 202.265 12.4794   1 
   1  23  18 87.9952 14.7086  -2 
   1  23   3 87.9952 14.7086   1 
   2  23  18 30.1690 8.90990  -2 
   2  23   3 30.1690 8.90990   1 
   4  23  19 41.7885 8.84539  -2 
   4  23   3 41.7885 8.84539   1 
   6  23  20 88.1253 12.9621  -2 
   6  23   3 88.1253 12.9621   1 
   7  23  20 168.848 12.5681  -2 
   7  23   3 168.848 12.5681   1 
   4  24   3 58.9733 13.7307   1 
  -3 -21   4 84.5135 11.5465   1 
   7  20  24 127.183 40.9375  -2 
  -7 -20   4 127.183 40.9375   1 
   6  20  24 53.9893 11.2225  -2 
  -6 -20   4 53.9893 11.2225   1 
   5  20  24 42.2218 14.1782  -2 
  -5 -20   4 42.2218 14.1782   1 
   4  20  23 8.40459 15.6117  -2 
  -4 -20   4 8.40459 15.6117   1 
   3  20  23 6.70408 9.11202  -2 
  -3 -20   4 6.70408 9.11202   1 
   1  20  22 99.8181 9.38477  -2 
  -1 -20   4 99.8181 9.38477   1 
   0  20  22 97.6191 13.1175  -2 
   0 -20   4 97.6191 13.1175   1 
  -1  20  21 196.825 13.7702  -2 
   1 -20   4 196.825 13.7702   1 
   8  19  24 7.56420 9.67244  -2 
  -8 -19   4 7.56420 9.67244   1 
   7  19  24 -6.2510 19.6928  -2 
  -7 -19   4 -6.2510 19.6928   1 
   7  19  23 -15.902 37.5859  -2 
  -7 -19   4 -15.902 37.5859   1 
   6  19  23 61.6833 11.6495  -2 
  -6 -19   4 61.6833 11.6495   1 
   5  19  23 112.326 11.3817  -2 
  -5 -19   4 112.326 11.3817   1 
   4  19  22 256.670 25.9703  -2 
  -4 -19   4 256.670 25.9703   1 
   3  19  22 253.795 11.5455  -2 
  -3 -19   4 253.795 11.5455   1 
   2  19  22 59.1696 15.9883  -2 
  -2 -19   4 59.1696 15.9883   1 
   1  19  21 154.084 11.9810  -2 
  -1 -19   4 154.084 11.9810   1 
   0  19  21 27.0068 10.3809  -2 
   0 -19   4 27.0068 10.3809   1 
  -1  19  20 5.15070 15.7129  -2 
   1 -19   4 5.15070 15.7129   1 
  -2  19  20 11.4159 7.40424  -2 
   2 -19   4 11.4159 7.40424   1 
  10  18  24 77.0156 22.4974  -2 
 -10 -18   4 77.0156 22.4974   1 
   9  18  23 208.588 41.4792  -2 
  -9 -18   4 208.588 41.4792   1 
   8  18  23 308.516 14.1767  -2 
  -8 -18   4 308.516 14.1767   1 
   7  18  23 103.999 11.9328  -2 
  -7 -18   4 103.999 11.9328   1 
   6  18  22 96.8136 16.4052  -2 
  -6 -18   4 96.8136 16.4052   1 
   5  18  22 180.581 10.1152  -2 
  -5 -18   4 180.581 10.1152   1 
   3  18  21 20.4456 10.2158  -2 
  -3 -18   4 20.4456 10.2158   1 
   2  18  21 23.0682 10.2494  -2 
  -2 -18   4 23.0682 10.2494   1 
   1  18  20 95.2119 11.3281  -2 
  -1 -18   4 95.2119 11.3281   1 
   0  18  20 60.9761 8.82050  -2 
   0 -18   4 60.9761 8.82050   1 
  -2  18  19 35.5532 8.78159  -2 
   2 -18   4 35.5532 8.78159   1 
  -3  18  19 175.306 14.7118  -2 
   3 -18   4 175.306 14.7118   1 
  -4  18  18 98.7841 16.0325  -2 
   4 -18   4 98.7841 16.0325   1 
   5 -18   4 11.5009 19.4203   1 
  10  17  23 97.7427 9.88085  -2 
 -10 -17   4 97.7427 9.88085   1 
   9  17  23 8.66672 10.9682  -2 
  -9 -17   4 8.66672 10.9682   1 
   8  17  22 21.5694 11.2476  -2 
  -8 -17   4 21.5694 11.2476   1 
   7  17  22 10.3412 8.29240  -2 
  -7 -17   4 10.3412 8.29240   1 
   5  17  21 169.488 10.2720  -2 
  -5 -17   4 169.488 10.2720   1 
   4  17  21 202.483 13.0857  -2 
  -4 -17   4 202.483 13.0857   1 
   3  17  20 468.345 17.5638  -2 
  -3 -17   4 468.345 17.5638   1 
   2  17  20 118.917 9.92727  -2 
  -2 -17   4 118.917 9.92727   1 
   1  17  19 235.197 21.8187  -2 
  -1 -17   4 235.197 21.8187   1 
   0  17  19 29.3778 5.92528  -2 
   0 -17   4 29.3778 5.92528   1 
  -1  17  19 8.20318 12.8215  -2 
   1 -17   4 8.20318 12.8215   1 
  -2  17  18 28.3187 10.2216  -2 
   2 -17   4 28.3187 10.2216   1 
  -3  17  18 142.880 11.4103  -2 
   3 -17   4 142.880 11.4103   1 
  -4  17  17 7.44590 23.2636  -2 
   4 -17   4 7.44590 23.2636   1 
  -5  17  17 282.594 15.5121  -2 
   5 -17   4 282.594 15.5121   1 
  11  16  23 -8.9322 21.4136  -2 
 -11 -16   4 -8.9322 21.4136   1 
  10  16  22 59.1217 10.4692  -2 
 -10 -16   4 59.1217 10.4692   1 
   9  16  22 200.934 11.5454  -2 
  -9 -16   4 200.934 11.5454   1 
   7  16  21 385.355 13.4012  -2 
  -7 -16   4 385.355 13.4012   1 
   5  16  20 225.313 11.7734  -2 
  -5 -16   4 225.313 11.7734   1 
   4  16  20 39.0597 9.01406  -2 
  -4 -16   4 39.0597 9.01406   1 
   3  16  19 102.066 12.0459  -2 
  -3 -16   4 102.066 12.0459   1 
   2  16  19 52.4510 7.11407  -2 
  -2 -16   4 52.4510 7.11407   1 
   1  16  19 330.873 32.0978  -2 
  -1 -16   4 330.873 32.0978   1 
   0  16  18 64.2429 8.24258  -2 
   0 -16   4 64.2429 8.24258   1 
  -1  16  18 486.432 16.0420  -2 
   1 -16   4 486.432 16.0420   1 
  -2  16  17 9.74483 11.1640  -2 
   2 -16   4 9.74483 11.1640   1 
  -3  16  17 298.183 13.0455  -2 
   3 -16   4 298.183 13.0455   1 
  -5  16  16 -2.6483 9.67732  -2 
   5 -16   4 -2.6483 9.67732   1 
  -6  16  16 84.9033 19.7439  -2 
   6 -16   4 84.9033 19.7439   1 
  -7  16  15 95.2774 28.2104  -2 
   7 -16   4 95.2774 28.2104   1 
  12  15  22 25.8233 13.3953  -2 
 -12 -15   4 25.8233 13.3953   1 
  11  15  22 390.587 20.3456  -2 
 -11 -15   4 390.587 20.3456   1 
  10  15  21 183.100 17.0946  -2 
 -10 -15   4 183.100 17.0946   1 
   9  15  21 109.969 8.69158  -2 
  -9 -15   4 109.969 8.69158   1 
   7  15  20 124.416 8.59949  -2 
  -7 -15   4 124.416 8.59949   1 
   6  15  20 13.4229 9.31209  -2 
  -6 -15   4 13.4229 9.31209   1 
   5  15  19 348.201 14.4129  -2 
  -5 -15   4 348.201 14.4129   1 
   4  15  19 47.0658 6.88756  -2 
  -4 -15   4 47.0658 6.88756   1 
   3  15  18 392.659 31.1142  -2 
  -3 -15   4 392.659 31.1142   1 
   2  15  18 196.710 10.5693  -2 
  -2 -15   4 196.710 10.5693   1 
   1  15  18 227.509 11.8421  -2 
  -1 -15   4 227.509 11.8421   1 
   0  15  17 19.6259 7.95107  -2 
   0 -15   4 19.6259 7.95107   1 
  -1  15  17 86.3635 7.69208  -2 
   1 -15   4 86.3635 7.69208   1 
  -2  15  16 85.0686 22.5367  -2 
   2 -15   4 85.0686 22.5367   1 
  -3  15  16 136.683 8.82653  -2 
   3 -15   4 136.683 8.82653   1 
  -4  15  16 20.4595 12.2116  -2 
   4 -15   4 20.4595 12.2116   1 
  -5  15  15 230.278 17.0627  -2 
   5 -15   4 230.278 17.0627   1 
  -6  15  15 41.3658 13.2544  -2 
   6 -15   4 41.3658 13.2544   1 
  -7  15  14 80.1192 28.8949  -2 
   7 -15   4 80.1192 28.8949   1 
  -8  15  14 50.0976 11.2498  -2 
   8 -15   4 50.0976 11.2498   1 
  12  14  21 39.6223 14.4369  -2 
 -12 -14   4 39.6223 14.4369   1 
  11  14  21 51.7919 11.8070  -2 
 -11 -14   4 51.7919 11.8070   1 
   9  14  20 404.603 13.5255  -2 
  -9 -14   4 404.603 13.5255   1 
   8  14  20 29.6357 16.3516  -2 
  -8 -14   4 29.6357 16.3516   1 
   7  14  19 545.912 18.6424  -2 
  -7 -14   4 545.912 18.6424   1 
   6  14  19 164.364 10.1030  -2 
  -6 -14   4 164.364 10.1030   1 
   5  14  18 141.810 26.2341  -2 
  -5 -14   4 141.810 26.2341   1 
   4  14  18 193.136 8.41083  -2 
  -4 -14   4 193.136 8.41083   1 
   3  14  18 226.559 11.7410  -2 
  -3 -14   4 226.559 11.7410   1 
   2  14  17 118.066 7.18915  -2 
  -2 -14   4 118.066 7.18915   1 
   1  14  17 358.911 13.4129  -2 
  -1 -14   4 358.911 13.4129   1 
   0  14  16 122.001 10.6201  -2 
   0 -14   4 122.001 10.6201   1 
  -1  14  16 339.051 12.3385  -2 
   1 -14   4 339.051 12.3385   1 
  -3  14  15 260.559 11.6076  -2 
   3 -14   4 260.559 11.6076   1 
  -4  14  15 30.7978 8.78953  -2 
   4 -14   4 30.7978 8.78953   1 
  -5  14  14 9.37140 22.4349  -2 
   5 -14   4 9.37140 22.4349   1 
  -6  14  14 75.0529 9.43651  -2 
   6 -14   4 75.0529 9.43651   1 
  -8  14  13 68.5330 16.7568  -2 
   8 -14   4 68.5330 16.7568   1 
  -9  14  13 36.7101 29.0577  -2 
   9 -14   4 36.7101 29.0577   1 
  13  13  21 344.760 37.4270  -2 
 -13 -13   4 344.760 37.4270   1 
  11  13  20 368.889 17.2419  -2 
 -11 -13   4 368.889 17.2419   1 
   9  13  19 172.760 9.62400  -2 
  -9 -13   4 172.760 9.62400   1 
   8  13  19 181.749 9.88208  -2 
  -8 -13   4 181.749 9.88208   1 
   7  13  18 77.9817 12.0401  -2 
  -7 -13   4 77.9817 12.0401   1 
   6  13  18 246.410 10.4731  -2 
  -6 -13   4 246.410 10.4731   1 
   4  13  17 173.159 8.10123  -2 
  -4 -13   4 173.159 8.10123   1 
   3  13  17 953.834 25.0476  -2 
  -3 -13   4 953.834 25.0476   1 
   2  13  16 560.661 16.0474  -2 
  -2 -13   4 560.661 16.0474   1 
   1  13  16 192.428 8.87573  -2 
  -1 -13   4 192.428 8.87573   1 
  -1  13  15 324.737 10.8038  -2 
   1 -13   4 324.737 10.8038   1 
  -2  13  15 0.55960 8.00021  -2 
   2 -13   4 0.55960 8.00021   1 
  -3  13  14 244.268 11.0333  -2 
   3 -13   4 244.268 11.0333   1 
  -4  13  14 192.898 9.75896  -2 
   4 -13   4 192.898 9.75896   1 
  -6  13  13 267.354 11.8627  -2 
   6 -13   4 267.354 11.8627   1 
  -7  13  13 127.151 28.0923  -2 
   7 -13   4 127.151 28.0923   1 
  -9  13  12 -4.5101 22.1796  -2 
   9 -13   4 -4.5101 22.1796   1 
  13  12  20 82.4425 15.2349  -2 
 -13 -12   4 82.4425 15.2349   1 
  12  12  19 19.5011 36.3584  -2 
 -12 -12   4 19.5011 36.3584   1 
  11  12  19 120.093 11.3316  -2 
 -11 -12   4 120.093 11.3316   1 
  10  12  19 32.6576 11.3911  -2 
 -10 -12   4 32.6576 11.3911   1 
   9  12  18 534.031 16.4685  -2 
  -9 -12   4 534.031 16.4685   1 
   8  12  18 141.255 8.06538  -2 
  -8 -12   4 141.255 8.06538   1 
   7  12  17 764.539 54.5471  -2 
  -7 -12   4 764.539 54.5471   1 
   6  12  17 250.876 10.1077  -2 
  -6 -12   4 250.876 10.1077   1 
   5  12  17 687.001 20.9219  -2 
  -5 -12   4 687.001 20.9219   1 
   4  12  16 542.005 15.5533  -2 
  -4 -12   4 542.005 15.5533   1 
   3  12  16 33.1584 5.62881  -2 
  -3 -12   4 33.1584 5.62881   1 
   2  12  15 184.935 10.7823  -2 
  -2 -12   4 184.935 10.7823   1 
   1  12  15 187.848 6.98129  -2 
  -1 -12   4 187.848 6.98129   1 
   0  12  15 318.796 12.2094  -2 
   0 -12   4 318.796 12.2094   1 
  -1  12  14 120.526 6.23439  -2 
   1 -12   4 120.526 6.23439   1 
  -2  12  14 615.945 17.2910  -2 
   2 -12   4 615.945 17.2910   1 
  -3  12  13 208.185 23.1488  -2 
   3 -12   4 208.185 23.1488   1 
  -4  12  13 176.224 8.36359  -2 
   4 -12   4 176.224 8.36359   1 
  -6  12  12 169.675 11.0263  -2 
   6 -12   4 169.675 11.0263   1 
  -7  12  12 79.0554 15.5695  -2 
   7 -12   4 79.0554 15.5695   1 
   8 -12   4 270.686 29.7011   1 
  -9  12  11 10.2820 10.3310  -2 
   9 -12   4 10.2820 10.3310   1 
  13  11  19 167.130 18.8131  -2 
 -13 -11   4 167.130 18.8131   1 
  12  11  19 100.376 27.6948  -2 
 -12 -11   4 100.376 27.6948   1 
  11  11  18 403.715 18.5068  -2 
 -11 -11   4 403.715 18.5068   1 
  10  11  18 198.257 12.7299  -2 
 -10 -11   4 198.257 12.7299   1 
   9  11  17 292.367 30.6909  -2 
  -9 -11   4 292.367 30.6909   1 
   8  11  17 110.819 6.48442  -2 
  -8 -11   4 110.819 6.48442   1 
   7  11  17 203.181 22.1484  -2 
  -7 -11   4 203.181 22.1484   1 
   6  11  16 324.369 11.8534  -2 
  -6 -11   4 324.369 11.8534   1 
   5  11  16 344.799 12.3943  -2 
  -5 -11   4 344.799 12.3943   1 
   4  11  15 291.422 11.4444  -2 
  -4 -11   4 291.422 11.4444   1 
   3  11  15 384.206 11.4024  -2 
  -3 -11   4 384.206 11.4024   1 
   2  11  15 402.856 28.7562  -2 
  -2 -11   4 402.856 28.7562   1 
   1  11  14 43.4086 4.60020  -2 
  -1 -11   4 43.4086 4.60020   1 
   0  11  14 458.836 11.6466  -2 
   0 -11   4 458.836 11.6466   1 
  -1  11  13 215.424 8.35850  -2 
   1 -11   4 215.424 8.35850   1 
  -2  11  13 100.359 5.63064  -2 
   2 -11   4 100.359 5.63064   1 
  -4  11  12 449.306 14.6553  -2 
   4 -11   4 449.306 14.6553   1 
  -5  11  12 90.5622 10.0534  -2 
   5 -11   4 90.5622 10.0534   1 
  -6  11  11 362.120 22.3516  -2 
   6 -11   4 362.120 22.3516   1 
  -7  11  11 83.1781 10.8807  -2 
   7 -11   4 83.1781 10.8807   1 
  -8  11  11 83.2984 26.3019  -2 
   8 -11   4 83.2984 26.3019   1 
  -9  11  10 120.816 14.2872  -2 
   9 -11   4 120.816 14.2872   1 
  13  10  18 120.447 20.5704  -2 
 -13 -10   4 120.447 20.5704   1 
  12  10  18 99.1769 15.1826  -2 
 -12 -10   4 99.1769 15.1826   1 
  11  10  17 73.2681 13.5231  -2 
 -11 -10   4 73.2681 13.5231   1 
  10  10  17 111.997 9.61861  -2 
 -10 -10   4 111.997 9.61861   1 
   8  10  16 474.779 15.2983  -2 
  -8 -10   4 474.779 15.2983   1 
   7  10  16 115.080 8.26409  -2 
  -7 -10   4 115.080 8.26409   1 
   6  10  15 670.072 19.8927  -2 
  -6 -10   4 670.072 19.8927   1 
   5  10  15 577.701 17.2075  -2 
  -5 -10   4 577.701 17.2075   1 
   4  10  14 595.607 29.5273  -2 
  -4 -10   4 595.607 29.5273   1 
   3  10  14 139.190 5.90240  -2 
  -3 -10   4 139.190 5.90240   1 
   2  10  14 466.821 14.7990  -2 
  -2 -10   4 466.821 14.7990   1 
   1  10  13 182.595 6.26397  -2 
  -1 -10   4 182.595 6.26397   1 
   0  10  13 143.683 5.36689  -2 
   0 -10   4 143.683 5.36689   1 
  -1  10  12 104.364 7.50751  -2 
   1 -10   4 104.364 7.50751   1 
  -2  10  12 584.870 15.6758  -2 
   2 -10   4 584.870 15.6758   1 
  -3  10  12 39.3533 6.21377  -2 
   3 -10   4 39.3533 6.21377   1 
  -4  10  11 277.047 10.4627  -2 
   4 -10   4 277.047 10.4627   1 
  -5  10  11 2.82877 6.13657  -2 
   5 -10   4 2.82877 6.13657   1 
  -6  10  11 259.819 30.1183  -2 
   6 -10   4 259.819 30.1183   1 
  -7  10  10 95.9933 8.12671  -2 
   7 -10   4 95.9933 8.12671   1 
  -8  10  10 223.699 28.6873  -2 
   8 -10   4 223.699 28.6873   1 
  -9  10   9 19.8366 12.9529  -2 
   9 -10   4 19.8366 12.9529   1 
 -10  10   9 250.147 28.2156  -2 
  10 -10   4 250.147 28.2156   1 
  14   9  18 11.2180 33.1928  -2 
 -14  -9   4 11.2180 33.1928   1 
  13   9  17 303.421 33.3164  -2 
 -13  -9   4 303.421 33.3164   1 
  12   9  17 183.827 15.1034  -2 
 -12  -9   4 183.827 15.1034   1 
  10   9  16 477.121 18.1222  -2 
 -10  -9   4 477.121 18.1222   1 
   9   9  16 179.792 13.6238  -2 
  -9  -9   4 179.792 13.6238   1 
   8   9  15 58.8943 6.98278  -2 
  -8  -9   4 58.8943 6.98278   1 
   7   9  15 328.023 11.7127  -2 
  -7  -9   4 328.023 11.7127   1 
   6   9  14 384.906 14.5884  -2 
  -6  -9   4 384.906 14.5884   1 
   5   9  14 32.1011 3.78631  -2 
  -5  -9   4 32.1011 3.78631   1 
   4   9  14 1095.63 29.8696  -2 
  -4  -9   4 1095.63 29.8696   1 
   3   9  13 462.763 12.8327  -2 
  -3  -9   4 462.763 12.8327   1 
   2   9  13 507.657 12.6093  -2 
  -2  -9   4 507.657 12.6093   1 
   1   9  12 405.104 12.8378  -2 
  -1  -9   4 405.104 12.8378   1 
   0   9  12 782.566 17.3161  -2 
   0  -9   4 782.566 17.3161   1 
  -1   9  12 159.569 12.4038  -2 
   1  -9   4 159.569 12.4038   1 
  -2   9  11 423.538 10.9740  -2 
   2  -9   4 423.538 10.9740   1 
  -3   9  11 88.8665 5.43410  -2 
   3  -9   4 88.8665 5.43410   1 
  -4   9  10 644.887 21.4765  -2 
   4  -9   4 644.887 21.4765   1 
  -5   9  10 110.800 6.41938  -2 
   5  -9   4 110.800 6.41938   1 
  -7   9   9 147.441 10.7755  -2 
   7  -9   4 147.441 10.7755   1 
  -8   9   9 272.628 19.7085  -2 
   8  -9   4 272.628 19.7085   1 
  -9   9   8 242.957 18.6529  -2 
   9  -9   4 242.957 18.6529   1 
 -10   9   8 49.9240 13.0300  -2 
  10  -9   4 49.9240 13.0300   1 
 -12   9   7 227.997 27.3006  -2 
  12  -9   4 227.997 27.3006   1 
  14   8  17 227.200 24.7721  -2 
 -14  -8   4 227.200 24.7721   1 
  12   8  16 142.094 13.0963  -2 
 -12  -8   4 142.094 13.0963   1 
  10   8  15 34.9727 8.65040  -2 
 -10  -8   4 34.9727 8.65040   1 
   9   8  15 142.426 10.0767  -2 
  -9  -8   4 142.426 10.0767   1 
   8   8  14 264.002 10.8418  -2 
  -8  -8   4 264.002 10.8418   1 
   7   8  14 4.16526 4.36646  -2 
  -7  -8   4 4.16526 4.36646   1 
   6   8  14 797.238 36.7730  -2 
  -6  -8   4 797.238 36.7730   1 
   5   8  13 624.569 17.8659  -2 
  -5  -8   4 624.569 17.8659   1 
   4   8  13 71.7005 5.12411  -2 
  -4  -8   4 71.7005 5.12411   1 
   3   8  12 176.869 6.73334  -2 
  -3  -8   4 176.869 6.73334   1 
   2   8  12 437.998 10.9556  -2 
  -2  -8   4 437.998 10.9556   1 
   1   8  11 324.229 24.6722  -2 
  -1  -8   4 324.229 24.6722   1 
   0   8  11 744.241 17.4616  -2 
   0  -8   4 744.241 17.4616   1 
  -1   8  11 24.6660 3.72073  -2 
   1  -8   4 24.6660 3.72073   1 
  -2   8  10 1117.85 27.7919  -2 
   2  -8   4 1117.85 27.7919   1 
  -3   8  10 186.025 5.60612  -2 
   3  -8   4 186.025 5.60612   1 
  -4   8  10 489.550 36.7126  -2 
   4  -8   4 489.550 36.7126   1 
  -4   8   9 214.906 19.8002  -2 
   4  -8   4 214.906 19.8002   1 
  -5   8   9 183.327 7.28099  -2 
   5  -8   4 183.327 7.28099   1 
  -6   8   9 188.027 20.0459  -2 
   6  -8   4 188.027 20.0459   1 
  -7   8   8 173.767 11.5832  -2 
   7  -8   4 173.767 11.5832   1 
  -8   8   8 190.838 12.7726  -2 
   8  -8   4 190.838 12.7726   1 
  -9   8   7 166.058 24.8326  -2 
   9  -8   4 166.058 24.8326   1 
 -10   8   7 187.491 13.3425  -2 
  10  -8   4 187.491 13.3425   1 
 -12   8   6 60.5663 21.4785  -2 
  12  -8   4 60.5663 21.4785   1 
  14   7  16 229.153 22.6137  -2 
 -14  -7   4 229.153 22.6137   1 
  12   7  15 543.113 30.6214  -2 
 -12  -7   4 543.113 30.6214   1 
  11   7  15 128.490 17.0154  -2 
 -11  -7   4 128.490 17.0154   1 
  10   7  14 1035.40 38.2049  -2 
 -10  -7   4 1035.40 38.2049   1 
   9   7  14 17.1335 6.40103  -2 
  -9  -7   4 17.1335 6.40103   1 
   7   7  13 897.428 24.6892  -2 
  -7  -7   4 897.428 24.6892   1 
   6   7  13 80.0274 6.09638  -2 
  -6  -7   4 80.0274 6.09638   1 
   5   7  12 103.118 5.76257  -2 
  -5  -7   4 103.118 5.76257   1 
   4   7  12 1732.53 41.2998  -2 
  -4  -7   4 1732.53 41.2998   1 
   3   7  11 20.4241 4.16506  -2 
  -3  -7   4 20.4241 4.16506   1 
   2   7  11 604.601 15.3865  -2 
  -2  -7   4 604.601 15.3865   1 
   1   7  11 569.969 13.6749  -2 
  -1  -7   4 569.969 13.6749   1 
   0   7  10 435.016 10.8384  -2 
   0  -7   4 435.016 10.8384   1 
  -1   7  10 253.673 7.18680  -2 
   1  -7   4 253.673 7.18680   1 
  -2   7   9 359.656 10.3109  -2 
   2  -7   4 359.656 10.3109   1 
  -3   7   9 324.320 7.88707  -2 
   3  -7   4 324.320 7.88707   1 
  -4   7   9 932.775 42.5980  -2 
   4  -7   4 932.775 42.5980   1 
  -5   7   8 271.280 12.8835  -2 
   5  -7   4 271.280 12.8835   1 
  -6   7   8 646.930 21.3571  -2 
   6  -7   4 646.930 21.3571   1 
  -7   7   7 69.4567 15.4943  -2 
   7  -7   4 69.4567 15.4943   1 
  -8   7   7 59.7479 7.15697  -2 
   8  -7   4 59.7479 7.15697   1 
 -10   7   6 47.7564 11.6368  -2 
  10  -7   4 47.7564 11.6368   1 
  14   6  15 109.955 18.3521  -2 
 -14  -6   4 109.955 18.3521   1 
  12   6  14 158.331 19.4702  -2 
 -12  -6   4 158.331 19.4702   1 
  11   6  14 46.8741 11.0224  -2 
 -11  -6   4 46.8741 11.0224   1 
  10   6  13 252.234 18.3443  -2 
 -10  -6   4 252.234 18.3443   1 
   9   6  13 358.115 13.8384  -2 
  -9  -6   4 358.115 13.8384   1 
   8   6  13 887.880 37.9967  -2 
  -8  -6   4 887.880 37.9967   1 
   7   6  12 29.3448 4.72705  -2 
  -7  -6   4 29.3448 4.72705   1 
   6   6  12 758.852 21.0889  -2 
  -6  -6   4 758.852 21.0889   1 
   5   6  11 550.897 15.8958  -2 
  -5  -6   4 550.897 15.8958   1 
   4   6  11 448.668 11.8169  -2 
  -4  -6   4 448.668 11.8169   1 
   3   6  11 885.377 23.8989  -2 
  -3  -6   4 885.377 23.8989   1 
   2   6  10 601.429 15.1686  -2 
  -2  -6   4 601.429 15.1686   1 
   1   6  10 348.342 8.93619  -2 
  -1  -6   4 348.342 8.93619   1 
   0   6   9 919.852 21.0400  -2 
   0  -6   4 919.852 21.0400   1 
  -1   6   9 427.191 10.5145  -2 
   1  -6   4 427.191 10.5145   1 
  -2   6   8 392.051 19.5150  -2 
   2  -6   4 392.051 19.5150   1 
  -3   6   8 405.917 9.93596  -2 
   3  -6   4 405.917 9.93596   1 
  -4   6   8 107.983 5.27285  -2 
   4  -6   4 107.983 5.27285   1 
  -5   6   7 18.8673 3.43598  -2 
   5  -6   4 18.8673 3.43598   1 
  -6   6   7 636.533 20.5104  -2 
   6  -6   4 636.533 20.5104   1 
  -8   6   6 70.0451 6.72451  -2 
   8  -6   4 70.0451 6.72451   1 
 -10   6   5 99.7479 13.4725  -2 
  10  -6   4 99.7479 13.4725   1 
 -11   6   5 224.257 25.5884  -2 
  11  -6   4 224.257 25.5884   1 
 -13   6   4 28.7974 9.45113  -2 
  13  -6   4 28.7974 9.45113   1 
  14   5  14 62.5218 17.2123  -2 
 -14  -5   4 62.5218 17.2123   1 
  13   5  14 -3.6006 17.0999  -2 
 -13  -5   4 -3.6006 17.0999   1 
  12   5  13 378.043 34.2432  -2 
 -12  -5   4 378.043 34.2432   1 
  11   5  13 139.255 11.8892  -2 
 -11  -5   4 139.255 11.8892   1 
   9   5  12 14.4337 5.68428  -2 
  -9  -5   4 14.4337 5.68428   1 
   8   5  12 722.669 23.8116  -2 
  -8  -5   4 722.669 23.8116   1 
   7   5  11 629.025 16.5375  -2 
  -7  -5   4 629.025 16.5375   1 
   6   5  11 203.783 6.58794  -2 
  -6  -5   4 203.783 6.58794   1 
   5   5  10 253.976 20.5352  -2 
  -5  -5   4 253.976 20.5352   1 
   4   5  10 455.821 11.8188  -2 
  -4  -5   4 455.821 11.8188   1 
   3   5  10 211.111 6.06355  -2 
  -3  -5   4 211.111 6.06355   1 
   2   5   9 980.902 23.7157  -2 
  -2  -5   4 980.902 23.7157   1 
   1   5   9 563.184 13.2699  -2 
  -1  -5   4 563.184 13.2699   1 
   0   5   8 44.2108 4.31608  -2 
   0  -5   4 44.2108 4.31608   1 
  -1   5   8 530.597 12.4333  -2 
   1  -5   4 530.597 12.4333   1 
  -2   5   8 178.597 6.84563  -2 
   2  -5   4 178.597 6.84563   1 
  -3   5   7 261.169 6.87428  -2 
   3  -5   4 261.169 6.87428   1 
  -4   5   7 945.442 23.1025  -2 
   4  -5   4 945.442 23.1025   1 
  -5   5   6 932.089 25.2813  -2 
   5  -5   4 932.089 25.2813   1 
  -6   5   6 487.897 13.2707  -2 
   6  -5   4 487.897 13.2707   1 
  -7   5   6 339.386 26.6157  -2 
   7  -5   4 339.386 26.6157   1 
  -8   5   5 26.9418 6.35919  -2 
   8  -5   4 26.9418 6.35919   1 
  -9   5   5 -6.2530 10.4983  -2 
   9  -5   4 -6.2530 10.4983   1 
 -11   5   4 407.521 17.1938  -2 
  11  -5   4 407.521 17.1938   1 
 -13   5   3 278.383 21.0556  -2 
  13  -5   4 278.383 21.0556   1 
  14   4  13 88.1633 24.1513  -2 
 -14  -4   4 88.1633 24.1513   1 
  13   4  13 174.344 20.4607  -2 
 -13  -4   4 174.344 20.4607   1 
  11   4  12 24.0920 10.0591  -2 
 -11  -4   4 24.0920 10.0591   1 
  10   4  12 385.689 23.2703  -2 
 -10  -4   4 385.689 23.2703   1 
   9   4  11 126.744 10.3129  -2 
  -9  -4   4 126.744 10.3129   1 
   8   4  11 1284.66 35.2922  -2 
  -8  -4   4 1284.66 35.2922   1 
   7   4  10 247.513 11.1459  -2 
  -7  -4   4 247.513 11.1459   1 
   6   4  10 1029.39 25.3189  -2 
  -6  -4   4 1029.39 25.3189   1 
   5   4  10 96.0993 4.63980  -2 
  -5  -4   4 96.0993 4.63980   1 
   4   4   9 310.673 8.54454  -2 
  -4  -4   4 310.673 8.54454   1 
   3   4   9 1602.20 35.3806  -2 
  -3  -4   4 1602.20 35.3806   1 
   2   4   8 1731.83 38.0888  -2 
  -2  -4   4 1731.83 38.0888   1 
   1   4   8 962.531 21.6387  -2 
  -1  -4   4 962.531 21.6387   1 
   0   4   8 200.271 16.2405  -2 
   0  -4   4 200.271 16.2405   1 
  -1   4   7 1089.93 24.3583  -2 
   1  -4   4 1089.93 24.3583   1 
  -2   4   7 403.890 9.69011  -2 
   2  -4   4 403.890 9.69011   1 
  -3   4   6 496.309 12.7881  -2 
   3  -4   4 496.309 12.7881   1 
  -4   4   6 55.6672 3.38468  -2 
   4  -4   4 55.6672 3.38468   1 
   5  -4   4 33.1516 4.66697   1 
  -6   4   5 464.695 12.5949  -2 
   6  -4   4 464.695 12.5949   1 
  -7   4   5 541.093 26.7775  -2 
   7  -4   4 541.093 26.7775   1 
  -8   4   4 303.443 14.2933  -2 
   8  -4   4 303.443 14.2933   1 
  -9   4   4 628.172 25.3619  -2 
   9  -4   4 628.172 25.3619   1 
 -11   4   3 173.581 10.7027  -2 
  11  -4   4 173.581 10.7027   1 
 -14   4   2 60.6139 23.7439  -2 
  14  -4   4 60.6139 23.7439   1 
  13   3  12 37.7755 14.6000  -2 
 -13  -3   4 37.7755 14.6000   1 
  11   3  11 184.304 17.6015  -2 
 -11  -3   4 184.304 17.6015   1 
  10   3  11 437.350 20.0242  -2 
 -10  -3   4 437.350 20.0242   1 
   9   3  10 61.7427 8.28381  -2 
  -9  -3   4 61.7427 8.28381   1 
   8   3  10 298.226 11.7709  -2 
  -8  -3   4 298.226 11.7709   1 
  -7  -3   4 3.47962 2.82217   1 
   6   3   9 725.767 20.1062  -2 
  -6  -3   4 725.767 20.1062   1 
   5   3   9 624.924 17.5203  -2 
  -5  -3   4 624.924 17.5203   1 
   4   3   8 687.343 17.1071  -2 
  -4  -3   4 687.343 17.1071   1 
   3   3   8 1106.17 24.6443  -2 
  -3  -3   4 1106.17 24.6443   1 
   2   3   7 1095.17 64.1183  -2 
  -2  -3   4 1095.17 64.1183   1 
   1   3   7 133.935 4.61373  -2 
  -1  -3   4 133.935 4.61373   1 
   0   3   7 137.817 4.37504  -2 
   0  -3   4 137.817 4.37504   1 
  -1   3   6 397.936 10.2186  -2 
   1  -3   4 397.936 10.2186   1 
  -2   3   6 343.816 8.16756  -2 
   2  -3   4 343.816 8.16756   1 
  -3   3   5 259.800 10.1310  -2 
   3  -3   4 259.800 10.1310   1 
  -4   3   5 606.186 17.2640  -2 
   4  -3   4 606.186 17.2640   1 
  -5   3   5 1299.77 54.3608  -2 
   5  -3   4 1299.77 54.3608   1 
  -6   3   4 79.2151 4.15266  -2 
   6  -3   4 79.2151 4.15266   1 
  -7   3   4 1105.14 34.4262  -2 
   7  -3   4 1105.14 34.4262   1 
  -8   3   3 79.0311 13.9540  -2 
   8  -3   4 79.0311 13.9540   1 
  -9   3   3 53.4811 5.32101  -2 
   9  -3   4 53.4811 5.32101   1 
 -11   3   2 183.996 12.7325  -2 
  11  -3   4 183.996 12.7325   1 
 -12   3   2 124.606 21.2737  -2 
  12  -3   4 124.606 21.2737   1 
 -14   3   1 132.199 16.1871  -2 
  14  -3   4 132.199 16.1871   1 
  13   2  11 159.180 18.0753  -2 
 -13  -2   4 159.180 18.0753   1 
  12   2  11 -2.7810 26.5671  -2 
 -12  -2   4 -2.7810 26.5671   1 
  11   2  10 59.4511 10.0338  -2 
 -11  -2   4 59.4511 10.0338   1 
  10   2  10 397.998 15.6964  -2 
 -10  -2   4 397.998 15.6964   1 
   9   2   9 581.161 38.9910  -2 
  -9  -2   4 581.161 38.9910   1 
   8   2   9 233.328 8.62121  -2 
  -8  -2   4 233.328 8.62121   1 
   7   2   9 1245.38 37.7465  -2 
  -7  -2   4 1245.38 37.7465   1 
   6   2   8 319.354 9.09732  -2 
  -6  -2   4 319.354 9.09732   1 
   5   2   8 605.296 15.2952  -2 
  -5  -2   4 605.296 15.2952   1 
   4   2   7 812.140 28.8380  -2 
  -4  -2   4 812.140 28.8380   1 
   3   2   7 100.556 3.45348  -2 
  -3  -2   4 100.556 3.45348   1 
   2   2   7 2014.34 58.2877  -2 
  -2  -2   4 2014.34 58.2877   1 
   1   2   6 576.316 15.5653  -2 
  -1  -2   4 576.316 15.5653   1 
   0   2   6 522.251 12.0928  -2 
   0  -2   4 522.251 12.0928   1 
  -1   2   5 1396.60 55.8106  -2 
   1  -2   4 1396.60 55.8106   1 
  -2   2   5 159.826 5.08206  -2 
   2  -2   4 159.826 5.08206   1 
  -3   2   5 497.658 28.8716  -2 
   3  -2   4 497.658 28.8716   1 
  -4   2   4 67.0851 3.88691  -2 
   4  -2   4 67.0851 3.88691   1 
  -5   2   4 568.902 15.9336  -2 
   5  -2   4 568.902 15.9336   1 
  -6   2   3 98.1330 4.57445  -2 
   6  -2   4 98.1330 4.57445   1 
  -7   2   3 613.548 17.2266  -2 
   7  -2   4 613.548 17.2266   1 
  -9   2   2 1291.42 40.1799  -2 
   9  -2   4 1291.42 40.1799   1 
 -10   2   2 414.873 32.2491  -2 
  10  -2   4 414.873 32.2491   1 
 -11   2   1 325.555 28.3681  -2 
  11  -2   4 325.555 28.3681   1 
 -12   2   1 47.1307 12.0204  -2 
  12  -2   4 47.1307 12.0204   1 
 -14   2   0 33.3768 12.9110  -2 
  14  -2   4 33.3768 12.9110   1 
  13   1  10 126.495 24.2876  -2 
 -13  -1   4 126.495 24.2876   1 
  12   1  10 206.597 12.6369  -2 
 -12  -1   4 206.597 12.6369   1 
  10   1   9 269.895 12.0703  -2 
 -10  -1   4 269.895 12.0703   1 
   9   1   9 264.223 23.2545  -2 
  -9  -1   4 264.223 23.2545   1 
   8   1   8 217.303 8.65522  -2 
  -8  -1   4 217.303 8.65522   1 
   7   1   8 329.631 10.9867  -2 
  -7  -1   4 329.631 10.9867   1 
   6   1   7 315.244 10.3085  -2 
  -6  -1   4 315.244 10.3085   1 
   5   1   7 849.390 20.8239  -2 
  -5  -1   4 849.390 20.8239   1 
   4   1   7 1099.18 65.2973  -2 
  -4  -1   4 1099.18 65.2973   1 
   3   1   6 1415.59 33.7624  -2 
  -3  -1   4 1415.59 33.7624   1 
   2   1   6 496.727 12.4610  -2 
  -2  -1   4 496.727 12.4610   1 
   1   1   5 1270.66 33.0674  -2 
  -1  -1   4 1270.66 33.0674   1 
   0   1   5 578.504 13.1593  -2 
   0  -1   4 578.504 13.1593   1 
  -1   1   4 103.235 10.9766  -2 
   1  -1   4 103.235 10.9766   1 
  -2   1   4 234.717 6.86419  -2 
   2  -1   4 234.717 6.86419   1 
  -3   1   4 1256.85 42.6057  -2 
   3  -1   4 1256.85 42.6057   1 
  -4   1   3 680.396 20.9891  -2 
   4  -1   4 680.396 20.9891   1 
  -5   1   3 935.659 24.9517  -2 
   5  -1   4 935.659 24.9517   1 
  -6   1   2 395.830 15.3923  -2 
   6  -1   4 395.830 15.3923   1 
  -7   1   2 1087.96 26.9606  -2 
   7  -1   4 1087.96 26.9606   1 
  -8   1   2 21.0003 11.1786  -2 
   8  -1   4 21.0003 11.1786   1 
  -9   1   1 78.3626 6.82802  -2 
   9  -1   4 78.3626 6.82802   1 
 -10   1   1 109.663 9.53335  -2 
  10  -1   4 109.663 9.53335   1 
 -12   1   0 211.964 11.6480  -2 
  12  -1   4 211.964 11.6480   1 
  14  -1   1 113.287 16.4204  -2 
  14  -1   4 113.287 16.4204   1 
  14   0  10 37.7874 34.4070  -2 
 -14   0   4 37.7874 34.4070   1 
  13   0   9 192.348 26.4030  -2 
 -13   0   4 192.348 26.4030   1 
  12   0   9 84.8581 9.46789  -2 
 -12   0   4 84.8581 9.46789   1 
  10   0   8 302.951 13.3967  -2 
 -10   0   4 302.951 13.3967   1 
   9   0   8 536.927 22.4368  -2 
  -9   0   4 536.927 22.4368   1 
   8   0   7 186.133 8.26778  -2 
  -8   0   4 186.133 8.26778   1 
   7   0   7 593.337 17.4467  -2 
  -7   0   4 593.337 17.4467   1 
   6   0   6 101.026 6.67179  -2 
  -6   0   4 101.026 6.67179   1 
   5   0   6 537.410 15.3807  -2 
  -5   0   4 537.410 15.3807   1 
   4   0   6 175.660 6.02423  -2 
  -4   0   4 175.660 6.02423   1 
   3   0   5 385.267 9.94547  -2 
  -3   0   4 385.267 9.94547   1 
   2   0   5 1039.60 22.9284  -2 
  -2   0   4 1039.60 22.9284   1 
   1   0   4 4399.39 253.350  -2 
  -1   0   4 4399.39 253.350   1 
   0   0   4 46.1120 1.91164  -2 
   0   0   4 46.1120 1.91164   1 
   1   0   4 4283.87 109.896   1 
  -2   0   3 429.674 13.1690  -2 
   2   0   4 429.674 13.1690   1 
  -3   0   3 1389.83 40.4724  -2 
   3   0   4 1389.83 40.4724   1 
  -4   0   2 184.812 9.38073  -2 
   4   0   4 184.812 9.38073   1 
  -5   0   2 241.441 6.89222  -2 
   5   0   4 241.441 6.89222   1 
  -6   0   2 138.162 9.00158  -2 
   6   0   4 138.162 9.00158   1 
  -7   0   1 687.742 21.9363  -2 
   7   0   4 687.742 21.9363   1 
  -8   0   1 730.704 34.2934  -2 
   8   0   4 730.704 34.2934   1 
   9   0   0 721.582 27.8475  -2 
   9   0   4 721.582 27.8475   1 
  10   0   0 832.374 24.6105  -2 
  10   0   4 832.374 24.6105   1 
  12   0   1 225.332 10.4354  -2 
  12   0   4 225.332 10.4354   1 
  15   0   2 44.3718 14.4542  -2 
  15   0   4 44.3718 14.4542   1 
  14  -1   9 27.0905 10.7667  -2 
 -14   1   4 27.0905 10.7667   1 
  12  -1   8 12.6633 6.92685  -2 
 -12   1   4 12.6633 6.92685   1 
  10  -1   7 33.0396 8.49717  -2 
 -10   1   4 33.0396 8.49717   1 
   9  -1   7 299.454 11.6410  -2 
  -9   1   4 299.454 11.6410   1 
   8  -1   6 57.8809 9.60923  -2 
  -8   1   4 57.8809 9.60923   1 
   7  -1   6 336.092 10.7908  -2 
  -7   1   4 336.092 10.7908   1 
   6  -1   6 178.325 8.04797  -2 
  -6   1   4 178.325 8.04797   1 
   5  -1   5 1160.03 31.5399  -2 
  -5   1   4 1160.03 31.5399   1 
   4  -1   5 665.952 18.4593  -2 
  -4   1   4 665.952 18.4593   1 
   3  -1   4 1441.30 42.2230  -2 
  -3   1   4 1441.30 42.2230   1 
   2  -1   4 200.041 6.10075  -2 
  -2   1   4 200.041 6.10075   1 
   1  -1   4 108.962 7.60094  -2 
  -1   1   4 108.962 7.60094   1 
   0  -1   3 143.415 4.44826  -2 
   0   1   4 143.415 4.44826   1 
  -1  -1   3 263.288 9.60834  -2 
   1   1   4 263.288 9.60834   1 
  -2  -1   2 2310.20 124.410  -2 
   2   1   4 2310.20 124.410   1 
  -3  -1   2 1505.45 39.1099  -2 
   3   1   4 1505.45 39.1099   1 
  -4  -1   1 15.8116 5.07216  -2 
   4   1   4 15.8116 5.07216   1 
  -5  -1   1 1392.91 36.5065  -2 
   5   1   4 1392.91 36.5065   1 
  -6  -1   1 582.130 16.3082  -2 
   6   1   4 582.130 16.3082   1 
   7   1   0 638.248 17.8139  -2 
   7   1   4 638.248 17.8139   1 
   8   1   0 75.2979 5.73938  -2 
   8   1   4 75.2979 5.73938   1 
   9   1   1 52.1878 13.4434  -2 
   9   1   4 52.1878 13.4434   1 
  10   1   1 143.748 7.19438  -2 
  10   1   4 143.748 7.19438   1 
  12   1   2 583.401 24.2938  -2 
  12   1   4 583.401 24.2938   1 
  13   1   2 248.486 19.0957  -2 
  13   1   4 248.486 19.0957   1 
  15   1   3 185.733 17.6009  -2 
  15   1   4 185.733 17.6009   1 
  14  -2   8 11.8700 10.1403  -2 
 -14   2   4 11.8700 10.1403   1 
  12  -2   7 14.6019 9.08591  -2 
 -12   2   4 14.6019 9.08591   1 
  11  -2   7 246.294 20.6261  -2 
 -11   2   4 246.294 20.6261   1 
  10  -2   6 85.6547 19.6194  -2 
 -10   2   4 85.6547 19.6194   1 
   9  -2   6 632.276 22.1514  -2 
  -9   2   4 632.276 22.1514   1 
   7  -2   5 766.953 21.9380  -2 
  -7   2   4 766.953 21.9380   1 
   6  -2   5 88.9774 5.35349  -2 
  -6   2   4 88.9774 5.35349   1 
   5  -2   4 707.628 19.9834  -2 
  -5   2   4 707.628 19.9834   1 
   4  -2   4 87.7512 4.00995  -2 
  -4   2   4 87.7512 4.00995   1 
   3  -2   3 109.710 11.5655  -2 
  -3   2   4 109.710 11.5655   1 
   2  -2   3 357.081 11.1536  -2 
  -2   2   4 357.081 11.1536   1 
   1  -2   3 758.970 31.9247  -2 
  -1   2   4 758.970 31.9247   1 
   0  -2   2 1934.97 49.9092  -2 
   0   2   4 1934.97 49.9092   1 
  -1  -2   2 6263.75 159.754  -2 
   1   2   4 6263.75 159.754   1 
   2   2   4 5022.93 117.040   1 
  -3  -2   1 3233.64 83.1035  -2 
   3   2   4 3233.64 83.1035   1 
   4   2   4 1228.90 36.5980   1 
   5   2   0 197.431 6.32001  -2 
   5   2   4 197.431 6.32001   1 
   6   2   0 87.8012 4.27584  -2 
   6   2   4 87.8012 4.27584   1 
   7   2   1 402.184 11.9826  -2 
   7   2   4 402.184 11.9826   1 
   8   2   1 449.354 13.7919  -2 
   8   2   4 449.354 13.7919   1 
   9   2   1 546.556 37.3963  -2 
   9   2   4 546.556 37.3963   1 
  10   2   2 991.268 31.6719  -2 
  10   2   4 991.268 31.6719   1 
  11   2   2 111.834 12.7080  -2 
  11   2   4 111.834 12.7080   1 
  13   2   3 38.0452 9.23992  -2 
  13   2   4 38.0452 9.23992   1 
  15   2   4 31.5996 14.0959  -2 
  15   2   4 31.5996 14.0959   1 
  14  -3   7 87.5404 11.7478  -2 
 -14   3   4 87.5404 11.7478   1 
  13  -3   7 223.944 38.7388  -2 
 -13   3   4 223.944 38.7388   1 
  12  -3   6 33.3332 14.2537  -2 
 -12   3   4 33.3332 14.2537   1 
  11  -3   6 449.628 18.7273  -2 
 -11   3   4 449.628 18.7273   1 
   9  -3   5 72.4999 6.98450  -2 
  -9   3   4 72.4999 6.98450   1 
   8  -3   5 273.541 14.1331  -2 
  -8   3   4 273.541 14.1331   1 
   7  -3   4 724.379 23.8609  -2 
  -7   3   4 724.379 23.8609   1 
   6  -3   4 73.2170 4.78754  -2 
  -6   3   4 73.2170 4.78754   1 
   5  -3   3 831.578 25.6523  -2 
  -5   3   4 831.578 25.6523   1 
   4  -3   3 927.198 28.4610  -2 
  -4   3   4 927.198 28.4610   1 
   3  -3   3 1490.43 65.1948  -2 
  -3   3   4 1490.43 65.1948   1 
   2  -3   2 869.518 25.7012  -2 
  -2   3   4 869.518 25.7012   1 
   1  -3   2 176.762 5.58259  -2 
  -1   3   4 176.762 5.58259   1 
   0   3   4 240.881 6.10326   1 
  -1  -3   1 210.293 5.96744  -2 
   1   3   4 210.293 5.96744   1 
   2   3   4 378.671 9.31919   1 
   3   3   0 852.954 18.8121  -2 
   3   3   4 852.954 18.8121   1 
   4   3   0 1178.47 34.5203  -2 
   4   3   4 1178.47 34.5203   1 
   5   3   1 1323.58 38.7299  -2 
   5   3   4 1323.58 38.7299   1 
   6   3   1 1731.06 45.2567  -2 
   6   3   4 1731.06 45.2567   1 
   7   3   4 160.986 13.2461   1 
   8   3   2 426.442 12.4871  -2 
   8   3   4 426.442 12.4871   1 
   9   3   2 30.6010 8.48277  -2 
   9   3   4 30.6010 8.48277   1 
  10   3   3 -0.9083 6.35165  -2 
  10   3   4 -0.9083 6.35165   1 
  11   3   3 194.615 11.8316  -2 
  11   3   4 194.615 11.8316   1 
  13   3   4 127.699 9.48029  -2 
  13   3   4 127.699 9.48029   1 
  14  -4   6 29.7769 15.8343  -2 
 -14   4   4 29.7769 15.8343   1 
  13  -4   6 132.322 14.0644  -2 
 -13   4   4 132.322 14.0644   1 
  11  -4   5 57.4784 8.83042  -2 
 -11   4   4 57.4784 8.83042   1 
   9  -4   4 627.957 25.7960  -2 
  -9   4   4 627.957 25.7960   1 
   8  -4   4 303.836 13.1133  -2 
  -8   4   4 303.836 13.1133   1 
   7  -4   3 829.403 27.0714  -2 
  -7   4   4 829.403 27.0714   1 
   6  -4   3 627.848 18.0386  -2 
  -6   4   4 627.848 18.0386   1 
  -5   4   4 697.992 42.8646   1 
   4  -4   2 47.3657 3.84136  -2 
  -4   4   4 47.3657 3.84136   1 
   3  -4   2 492.182 18.6389  -2 
  -3   4   4 492.182 18.6389   1 
   2  -4   1 883.981 26.8717  -2 
  -2   4   4 883.981 26.8717   1 
   1  -4   1 949.109 20.9225  -2 
  -1   4   4 949.109 20.9225   1 
   0   4   4 588.354 14.1474   1 
   1   4   0 1215.58 28.6694  -2 
   1   4   4 1215.58 28.6694   1 
   2   4   0 532.327 35.1273  -2 
   2   4   4 532.327 35.1273   1 
   3   4   1 444.951 13.2690  -2 
   3   4   4 444.951 13.2690   1 
   4   4   1 372.141 9.47219  -2 
   4   4   4 372.141 9.47219   1 
   5   4   2 379.052 17.6089  -2 
   5   4   4 379.052 17.6089   1 
   6   4   2 130.525 4.21911  -2 
   6   4   4 130.525 4.21911   1 
   7   4   2 237.119 8.94232  -2 
   7   4   4 237.119 8.94232   1 
   8   4   3 385.457 10.4924  -2 
   8   4   4 385.457 10.4924   1 
   9   4   3 485.058 16.8662  -2 
   9   4   4 485.058 16.8662   1 
  11   4   4 83.7158 7.06803  -2 
  11   4   4 83.7158 7.06803   1 
  13   4   5 64.5454 8.94835  -2 
  13   4   4 64.5454 8.94835   1 
  14   4   5 14.9677 19.2593  -2 
  14   4   4 14.9677 19.2593   1 
  13  -5   5 184.499 13.5524  -2 
 -13   5   4 184.499 13.5524   1 
  11  -5   4 489.637 20.2471  -2 
 -11   5   4 489.637 20.2471   1 
  10  -5   4 220.773 24.8484  -2 
 -10   5   4 220.773 24.8484   1 
   9  -5   3 116.689 12.9479  -2 
  -9   5   4 116.689 12.9479   1 
   8  -5   3 37.0450 6.65039  -2 
  -8   5   4 37.0450 6.65039   1 
   6  -5   2 231.141 8.00608  -2 
  -6   5   4 231.141 8.00608   1 
   5  -5   2 1002.78 27.3988  -2 
  -5   5   4 1002.78 27.3988   1 
   4  -5   1 1727.36 45.7911  -2 
  -4   5   4 1727.36 45.7911   1 
   3  -5   1 386.777 9.83216  -2 
  -3   5   4 386.777 9.83216   1 
  -2   5   0 2626.40 87.6674  -2 
  -2   5   4 2626.40 87.6674   1 
  -1   5   0 916.543 17.8244  -2 
  -1   5   4 916.543 17.8244   1 
   0   5   4 3664.13 79.1317   1 
   1   5   1 161.231 4.14344  -2 
   1   5   4 161.231 4.14344   1 
   2   5   1 556.736 14.7005  -2 
   2   5   4 556.736 14.7005   1 
   3   5   2 125.577 10.4438  -2 
   3   5   4 125.577 10.4438   1 
   4   5   2 1185.67 30.5433  -2 
   4   5   4 1185.67 30.5433   1 
   5   5   4 102.475 3.80401   1 
   6   5   3 1755.29 51.1428  -2 
   6   5   4 1755.29 51.1428   1 
   7   5   3 600.927 15.1933  -2 
   7   5   4 600.927 15.1933   1 
   8   5   4 728.632 18.4090  -2 
   8   5   4 728.632 18.4090   1 
   9   5   4 24.9487 4.76373  -2 
   9   5   4 24.9487 4.76373   1 
  11   5   5 40.4791 6.40072  -2 
  11   5   4 40.4791 6.40072   1 
  12   5   5 304.055 27.9944  -2 
  12   5   4 304.055 27.9944   1 
  14   5   6 543.335 29.1876  -2 
  14   5   4 543.335 29.1876   1 
  16   5   7 208.909 33.1493  -2 
  16   5   4 208.909 33.1493   1 
  13  -6   4 33.9892 9.19007  -2 
 -13   6   4 33.9892 9.19007   1 
  11  -6   3 18.5311 10.8115  -2 
 -11   6   4 18.5311 10.8115   1 
  10  -6   3 318.927 21.6317  -2 
 -10   6   4 318.927 21.6317   1 
   8  -6   2 156.884 9.03895  -2 
  -8   6   4 156.884 9.03895   1 
   6  -6   1 680.714 22.4668  -2 
  -6   6   4 680.714 22.4668   1 
   5  -6   1 43.4138 4.16100  -2 
  -5   6   4 43.4138 4.16100   1 
  -4   6   0 680.028 21.4057  -2 
  -4   6   4 680.028 21.4057   1 
  -3   6   0 65.1780 2.69096  -2 
  -3   6   4 65.1780 2.69096   1 
  -2   6   0 676.188 40.4312  -2 
  -2   6   4 676.188 40.4312   1 
  -1   6   1 248.220 5.40169  -2 
  -1   6   4 248.220 5.40169   1 
   0   6   1 2605.47 52.9071  -2 
   0   6   4 2605.47 52.9071   1 
   1   6   2 1439.86 33.6297  -2 
   1   6   4 1439.86 33.6297   1 
   2   6   2 1318.92 33.7957  -2 
   2   6   4 1318.92 33.7957   1 
   3   6   4 25.6010 1.54519   1 
   4   6   3 557.047 13.8069  -2 
   4   6   4 557.047 13.8069   1 
   5   6   3 172.474 5.99052  -2 
   5   6   4 172.474 5.99052   1 
   6   6   4 295.856 8.22440  -2 
   6   6   4 295.856 8.22440   1 
   7   6   4 24.9946 3.17301  -2 
   7   6   4 24.9946 3.17301   1 
   8   6   5 1433.98 86.2179  -2 
   8   6   4 1433.98 86.2179   1 
   9   6   5 743.014 20.3888  -2 
   9   6   4 743.014 20.3888   1 
  10   6   5 566.815 39.6273  -2 
  10   6   4 566.815 39.6273   1 
  11   6   6 261.708 11.8987  -2 
  11   6   4 261.708 11.8987   1 
  12   6   6 361.039 30.4248  -2 
  12   6   4 361.039 30.4248   1 
  14   6   7 28.1876 10.9785  -2 
  14   6   4 28.1876 10.9785   1 
  16   6   8 48.5804 27.8468  -2 
  16   6   4 48.5804 27.8468   1 
  13  -7   3 98.7215 12.1722  -2 
 -13   7   4 98.7215 12.1722   1 
  12  -7   3 303.300 25.1013  -2 
 -12   7   4 303.300 25.1013   1 
  11  -7   2 313.048 30.7256  -2 
 -11   7   4 313.048 30.7256   1 
  10  -7   2 187.055 11.7447  -2 
 -10   7   4 187.055 11.7447   1 
   8  -7   1 42.1686 6.80493  -2 
  -8   7   4 42.1686 6.80493   1 
   7  -7   1 -0.7246 9.63781  -2 
  -7   7   4 -0.7246 9.63781   1 
  -6   7   0 94.3933 6.93776  -2 
  -6   7   4 94.3933 6.93776   1 
  -5   7   0 601.187 17.2548  -2 
  -5   7   4 601.187 17.2548   1 
  -4   7   1 789.677 48.4978  -2 
  -4   7   4 789.677 48.4978   1 
  -3   7   1 672.132 14.2852  -2 
  -3   7   4 672.132 14.2852   1 
  -2   7   1 2585.46 56.8002  -2 
  -2   7   4 2585.46 56.8002   1 
  -1   7   2 219.123 4.76759  -2 
  -1   7   4 219.123 4.76759   1 
   0   7   2 879.702 17.2027  -2 
   0   7   4 879.702 17.2027   1 
   1   7   4 12.4872 1.06855   1 
   2   7   3 99.5666 3.01381  -2 
   2   7   4 99.5666 3.01381   1 
   3   7   4 15.4447 1.32318   1 
   4   7   4 2755.15 64.8264  -2 
   4   7   4 2755.15 64.8264   1 
   5   7   4 178.948 5.70953  -2 
   5   7   4 178.948 5.70953   1 
   6   7   5 1160.11 30.7771  -2 
   6   7   4 1160.11 30.7771   1 
   7   7   5 817.761 20.2518  -2 
   7   7   4 817.761 20.2518   1 
   8   7   5 403.922 28.6191  -2 
   8   7   4 403.922 28.6191   1 
   9   7   6 132.819 5.51858  -2 
   9   7   4 132.819 5.51858   1 
  10   7   6 15.0898 6.29739  -2 
  10   7   4 15.0898 6.29739   1 
  11   7   7 4.79072 15.1535  -2 
  11   7   4 4.79072 15.1535   1 
  12   7   7 354.899 17.3004  -2 
  12   7   4 354.899 17.3004   1 
  14   7   8 426.888 21.0326  -2 
  14   7   4 426.888 21.0326   1 
  12  -8   2 12.8204 11.9650  -2 
 -12   8   4 12.8204 11.9650   1 
  10  -8   1 225.432 12.9922  -2 
 -10   8   4 225.432 12.9922   1 
  -8   8   0 462.057 20.7785  -2 
  -8   8   4 462.057 20.7785   1 
  -7   8   0 174.838 11.5368  -2 
  -7   8   4 174.838 11.5368   1 
  -6   8   1 525.840 35.7135  -2 
  -6   8   4 525.840 35.7135   1 
  -5   8   1 168.568 6.63604  -2 
  -5   8   4 168.568 6.63604   1 
  -4   8   1 405.820 27.5104  -2 
  -4   8   4 405.820 27.5104   1 
  -3   8   2 115.600 3.73059  -2 
  -3   8   4 115.600 3.73059   1 
  -2   8   2 663.770 14.2866  -2 
  -2   8   4 663.770 14.2866   1 
  -1   8   3 1115.09 21.7893  -2 
  -1   8   4 1115.09 21.7893   1 
   0   8   3 1578.77 28.8056  -2 
   0   8   4 1578.77 28.8056   1 
   1   8   4 32.2571 1.61242   1 
   2   8   4 2619.93 56.5569  -2 
   2   8   4 2619.93 56.5569   1 
   3   8   4 183.693 5.19442  -2 
   3   8   4 183.693 5.19442   1 
   4   8   5 262.721 6.86287  -2 
   4   8   4 262.721 6.86287   1 
   5   8   5 295.051 8.18412  -2 
   5   8   4 295.051 8.18412   1 
   6   8   6 139.625 7.98526  -2 
   6   8   4 139.625 7.98526   1 
   7   8   6 165.958 5.53749  -2 
   7   8   4 165.958 5.53749   1 
   8   8   6 653.360 20.7136  -2 
   8   8   4 653.360 20.7136   1 
   9   8   7 798.855 20.4355  -2 
   9   8   4 798.855 20.4355   1 
  10   8   7 479.362 19.9993  -2 
  10   8   4 479.362 19.9993   1 
  12   8   8 210.104 12.9633  -2 
  12   8   4 210.104 12.9633   1 
  14   8   9 66.7821 15.5500  -2 
  14   8   4 66.7821 15.5500   1 
  15   8   9 34.2222 19.4635  -2 
  15   8   4 34.2222 19.4635   1 
  12  -9   1 278.832 16.0130  -2 
 -12   9   4 278.832 16.0130   1 
 -10   9   0 254.402 19.0785  -2 
 -10   9   4 254.402 19.0785   1 
  -9   9   0 4.60771 13.3508  -2 
  -9   9   4 4.60771 13.3508   1 
  -8   9   1 29.0568 16.0886  -2 
  -8   9   4 29.0568 16.0886   1 
  -7   9   1 18.7438 6.13640  -2 
  -7   9   4 18.7438 6.13640   1 
  -5   9   2 167.628 7.16899  -2 
  -5   9   4 167.628 7.16899   1 
  -4   9   2 1225.68 29.3658  -2 
  -4   9   4 1225.68 29.3658   1 
  -3   9   3 662.498 14.4598  -2 
  -3   9   4 662.498 14.4598   1 
  -2   9   3 754.458 16.2087  -2 
  -2   9   4 754.458 16.2087   1 
  -1   9   4 101.582 4.66985  -2 
  -1   9   4 101.582 4.66985   1 
   0   9   4 991.118 18.4697  -2 
   0   9   4 991.118 18.4697   1 
   1   9   4 280.275 7.82533  -2 
   1   9   4 280.275 7.82533   1 
   2   9   5 32.1321 2.63478  -2 
   2   9   4 32.1321 2.63478   1 
   3   9   5 191.543 5.35654  -2 
   3   9   4 191.543 5.35654   1 
   4   9   6 298.534 12.3959  -2 
   4   9   4 298.534 12.3959   1 
   5   9   6 990.905 23.7172  -2 
   5   9   4 990.905 23.7172   1 
   6   9   6 1271.67 37.1892  -2 
   6   9   4 1271.67 37.1892   1 
   7   9   7 1689.09 40.5957  -2 
   7   9   4 1689.09 40.5957   1 
   8   9   7 261.792 9.20623  -2 
   8   9   4 261.792 9.20623   1 
   9   9   8 45.2659 15.0657  -2 
   9   9   4 45.2659 15.0657   1 
  10   9   8 34.3466 5.70142  -2 
  10   9   4 34.3466 5.70142   1 
  12   9   9 54.7299 9.71682  -2 
  12   9   4 54.7299 9.71682   1 
  15   9  10 382.358 24.4658  -2 
  15   9   4 382.358 24.4658   1 
 -12  10   0 3.29643 18.1419  -2 
 -12  10   4 3.29643 18.1419   1 
 -10  10   1 162.569 23.7147  -2 
 -10  10   4 162.569 23.7147   1 
  -9  10   1 99.2111 14.5562  -2 
  -9  10   4 99.2111 14.5562   1 
  -7  10   2 245.258 11.8301  -2 
  -7  10   4 245.258 11.8301   1 
  -5  10   3 87.5165 7.50016  -2 
  -5  10   4 87.5165 7.50016   1 
  -4  10   3 177.756 5.46923  -2 
  -4  10   4 177.756 5.46923   1 
  -3  10   4 28.2301 4.56794  -2 
  -3  10   4 28.2301 4.56794   1 
  -2  10   4 4.97399 1.57164  -2 
  -2  10   4 4.97399 1.57164   1 
  -1  10   4 172.541 5.47205  -2 
  -1  10   4 172.541 5.47205   1 
   0  10   5 533.996 10.5427  -2 
   0  10   4 533.996 10.5427   1 
   1  10   5 1294.38 30.5793  -2 
   1  10   4 1294.38 30.5793   1 
   2  10   6 1821.07 42.8256  -2 
   2  10   4 1821.07 42.8256   1 
   3  10   6 863.991 19.4606  -2 
   3  10   4 863.991 19.4606   1 
   4  10   6 79.0392 12.1956  -2 
   4  10   4 79.0392 12.1956   1 
   5  10   7 420.438 11.1421  -2 
   5  10   4 420.438 11.1421   1 
   6  10   7 199.890 6.91725  -2 
   6  10   4 199.890 6.91725   1 
   7  10   8 38.5588 4.46557  -2 
   7  10   4 38.5588 4.46557   1 
   8  10   8 211.476 8.08966  -2 
   8  10   4 211.476 8.08966   1 
  10  10   9 268.794 11.3378  -2 
  10  10   4 268.794 11.3378   1 
  12  10  10 94.4049 14.9068  -2 
  12  10   4 94.4049 14.9068   1 
  13  10  10 182.223 16.2355  -2 
  13  10   4 182.223 16.2355   1 
  15  10  11 104.422 12.8550  -2 
  15  10   4 104.422 12.8550   1 
 -11  11   1 61.4610 23.5224  -2 
 -11  11   4 61.4610 23.5224   1 
  -9  11   2 45.8588 8.99539  -2 
  -9  11   4 45.8588 8.99539   1 
  -7  11   3 4.48708 8.99347  -2 
  -7  11   4 4.48708 8.99347   1 
  -6  11   3 178.954 25.5035  -2 
  -6  11   4 178.954 25.5035   1 
  -5  11   4 336.425 26.3526  -2 
  -5  11   4 336.425 26.3526   1 
  -4  11   4 1062.61 21.3932  -2 
  -4  11   4 1062.61 21.3932   1 
  -2  11   5 824.126 16.7152  -2 
  -2  11   4 824.126 16.7152   1 
  -1  11   5 595.106 11.8593  -2 
  -1  11   4 595.106 11.8593   1 
   0  11   6 1148.59 22.7296  -2 
   0  11   4 1148.59 22.7296   1 
   1  11   6 55.5805 3.17942  -2 
   1  11   4 55.5805 3.17942   1 
   2  11   7 89.3396 6.79863  -2 
   2  11   4 89.3396 6.79863   1 
   3  11   7 42.7151 2.61125  -2 
   3  11   4 42.7151 2.61125   1 
   4  11   7 218.470 7.21319  -2 
   4  11   4 218.470 7.21319   1 
   5  11   8 330.537 9.48370  -2 
   5  11   4 330.537 9.48370   1 
   6  11   8 150.721 5.87337  -2 
   6  11   4 150.721 5.87337   1 
   7  11   9 613.048 29.0016  -2 
   7  11   4 613.048 29.0016   1 
   8  11   9 623.322 16.1658  -2 
   8  11   4 623.322 16.1658   1 
   9  11   9 398.778 30.4259  -2 
   9  11   4 398.778 30.4259   1 
  10  11  10 260.130 10.3172  -2 
  10  11   4 260.130 10.3172   1 
  11  11  10 23.3953 10.7938  -2 
  11  11   4 23.3953 10.7938   1 
  13  11  11 452.363 21.1716  -2 
  13  11   4 452.363 21.1716   1 
  15  11  12 378.554 21.0255  -2 
  15  11   4 378.554 21.0255   1 
  -9  12   3 151.519 11.8680  -2 
  -9  12   4 151.519 11.8680   1 
  -7  12   4 261.376 20.0885  -2 
  -7  12   4 261.376 20.0885   1 
  -6  12   4 1030.86 47.6622  -2 
  -6  12   4 1030.86 47.6622   1 
  -4  12   5 75.7952 4.39780  -2 
  -4  12   4 75.7952 4.39780   1 
  -3  12   5 96.7229 17.2026  -2 
  -3  12   4 96.7229 17.2026   1 
  -2  12   6 222.162 5.46273  -2 
  -2  12   4 222.162 5.46273   1 
  -1  12   6 217.042 5.56165  -2 
  -1  12   4 217.042 5.56165   1 
   0  12   7 276.076 10.0778  -2 
   0  12   4 276.076 10.0778   1 
   1  12   7 1183.66 24.8163  -2 
   1  12   4 1183.66 24.8163   1 
   2  12   7 122.180 8.22189  -2 
   2  12   4 122.180 8.22189   1 
   3  12   8 475.356 11.6573  -2 
   3  12   4 475.356 11.6573   1 
   4  12   8 628.216 16.0646  -2 
   4  12   4 628.216 16.0646   1 
   5  12   9 439.889 12.2336  -2 
   5  12   4 439.889 12.2336   1 
   6  12   9 38.2223 3.57268  -2 
   6  12   4 38.2223 3.57268   1 
   7  12   9 268.827 22.4620  -2 
   7  12   4 268.827 22.4620   1 
   8  12  10 252.119 8.50561  -2 
   8  12   4 252.119 8.50561   1 
   9  12  10 629.020 42.8341  -2 
   9  12   4 629.020 42.8341   1 
  10  12  11 216.615 13.9724  -2 
  10  12   4 216.615 13.9724   1 
  11  12  11 578.759 20.5293  -2 
  11  12   4 578.759 20.5293   1 
  13  12  12 266.906 16.1229  -2 
  13  12   4 266.906 16.1229   1 
  15  12  13 -8.8193 28.1253  -2 
  15  12   4 -8.8193 28.1253   1 
  -8  13   4 64.2346 14.7189  -2 
  -8  13   4 64.2346 14.7189   1 
  -6  13   5 72.5868 9.28403  -2 
  -6  13   4 72.5868 9.28403   1 
  -4  13   6 277.288 9.01303  -2 
  -4  13   4 277.288 9.01303   1 
  -3  13   6 452.193 14.5487  -2 
  -3  13   4 452.193 14.5487   1 
  -2  13   7 112.995 7.38314  -2 
  -2  13   4 112.995 7.38314   1 
  -1  13   7 874.181 16.9876  -2 
  -1  13   4 874.181 16.9876   1 
   1  13   8 123.366 4.47630  -2 
   1  13   4 123.366 4.47630   1 
   2  13   8 10.8339 3.78697  -2 
   2  13   4 10.8339 3.78697   1 
   3  13   9 448.841 12.3427  -2 
   3  13   4 448.841 12.3427   1 
   4  13   9 57.5630 4.33438  -2 
   4  13   4 57.5630 4.33438   1 
   6  13  10 183.248 6.60622  -2 
   6  13   4 183.248 6.60622   1 
   7  13  10 1400.12 41.9855  -2 
   7  13   4 1400.12 41.9855   1 
   8  13  11 224.965 8.56056  -2 
   8  13   4 224.965 8.56056   1 
   9  13  11 193.953 9.01149  -2 
   9  13   4 193.953 9.01149   1 
  11  13  12 107.396 8.41679  -2 
  11  13   4 107.396 8.41679   1 
  13  13  13 234.872 20.2955  -2 
  13  13   4 234.872 20.2955   1 
  14  13  13 114.122 17.9917  -2 
  14  13   4 114.122 17.9917   1 
  -6  14   6 376.315 16.4649  -2 
  -6  14   4 376.315 16.4649   1 
  -5  14   6 229.045 24.8466  -2 
  -5  14   4 229.045 24.8466   1 
  -4  14   7 6.00507 6.88674  -2 
  -4  14   4 6.00507 6.88674   1 
  -3  14   7 373.723 8.37107  -2 
  -3  14   4 373.723 8.37107   1 
  -1  14   8 191.667 5.08686  -2 
  -1  14   4 191.667 5.08686   1 
   0  14   8 159.560 10.5054  -2 
   0  14   4 159.560 10.5054   1 
   1  14   9 1085.35 23.2706  -2 
   1  14   4 1085.35 23.2706   1 
   2  14   9 305.146 9.41177  -2 
   2  14   4 305.146 9.41177   1 
   3  14  10 1163.88 70.7751  -2 
   3  14   4 1163.88 70.7751   1 
   4  14  10 623.662 16.1656  -2 
   4  14   4 623.662 16.1656   1 
   5  14  10 168.081 12.9587  -2 
   5  14   4 168.081 12.9587   1 
   6  14  11 72.5088 5.42762  -2 
   6  14   4 72.5088 5.42762   1 
   7  14  11 338.643 10.7931  -2 
   7  14   4 338.643 10.7931   1 
   8  14  12 30.2149 9.12899  -2 
   8  14   4 30.2149 9.12899   1 
   9  14  12 688.775 18.2786  -2 
   9  14   4 688.775 18.2786   1 
  11  14  13 631.016 19.5882  -2 
  11  14   4 631.016 19.5882   1 
  12  14  13 206.559 26.2327  -2 
  12  14   4 206.559 26.2327   1 
  14  14  14 37.2503 12.6581  -2 
  14  14   4 37.2503 12.6581   1 
  -5  15   7 194.847 17.1959  -2 
  -5  15   4 194.847 17.1959   1 
  -3  15   8 332.107 7.80063  -2 
  -3  15   4 332.107 7.80063   1 
  -1  15   9 799.890 14.7980  -2 
  -1  15   4 799.890 14.7980   1 
   0  15   9 34.5211 4.49337  -2 
   0  15   4 34.5211 4.49337   1 
   1  15  10 56.0102 6.29916  -2 
   1  15   4 56.0102 6.29916   1 
   2  15  10 71.9399 4.40546  -2 
   2  15   4 71.9399 4.40546   1 
   4  15  11 68.2973 5.03167  -2 
   4  15   4 68.2973 5.03167   1 
   5  15  11 648.706 18.9300  -2 
   5  15   4 648.706 18.9300   1 
   6  15  12 149.979 7.50957  -2 
   6  15   4 149.979 7.50957   1 
   7  15  12 656.629 17.6089  -2 
   7  15   4 656.629 17.6089   1 
   9  15  13 45.2638 6.72095  -2 
   9  15   4 45.2638 6.72095   1 
  11  15  14 193.331 12.0472  -2 
  11  15   4 193.331 12.0472   1 
  12  15  14 42.1574 10.3099  -2 
  12  15   4 42.1574 10.3099   1 
  14  15  15 122.385 14.4556  -2 
  14  15   4 122.385 14.4556   1 
  -8  16   7 114.309 24.2272  -2 
  -8  16   4 114.309 24.2272   1 
  -5  16   8 149.492 16.4650  -2 
  -5  16   4 149.492 16.4650   1 
  -3  16   9 48.5017 4.30412  -2 
  -3  16   4 48.5017 4.30412   1 
  -2  16   9 40.2522 8.74022  -2 
  -2  16   4 40.2522 8.74022   1 
  -1  16  10 307.436 10.7285  -2 
  -1  16   4 307.436 10.7285   1 
   0  16  10 67.3915 4.59970  -2 
   0  16   4 67.3915 4.59970   1 
   2  16  11 163.287 6.21917  -2 
   2  16   4 163.287 6.21917   1 
   3  16  11 1158.03 51.3276  -2 
   3  16   4 1158.03 51.3276   1 
   4  16  12 74.0604 6.22273  -2 
   4  16   4 74.0604 6.22273   1 
   5  16  12 441.854 13.0543  -2 
   5  16   4 441.854 13.0543   1 
   7  16  13 9.21477 3.87174  -2 
   7  16   4 9.21477 3.87174   1 
   9  16  14 205.927 9.26050  -2 
   9  16   4 205.927 9.26050   1 
  10  16  14 397.977 16.3163  -2 
  10  16   4 397.977 16.3163   1 
  12  16  15 371.789 16.3461  -2 
  12  16   4 371.789 16.3461   1 
  14  16  16 11.5502 13.5784  -2 
  14  16   4 11.5502 13.5784   1 
  -5  17   9 46.5619 13.3413  -2 
  -5  17   4 46.5619 13.3413   1 
  -4  17   9 27.1753 23.8168  -2 
  -4  17   4 27.1753 23.8168   1 
  -3  17  10 386.380 17.9437  -2 
  -3  17   4 386.380 17.9437   1 
  -2  17  10 316.291 11.0514  -2 
  -2  17   4 316.291 11.0514   1 
   0  17  11 86.4551 4.70184  -2 
   0  17   4 86.4551 4.70184   1 
   2  17  12 13.4012 5.49078  -2 
   2  17   4 13.4012 5.49078   1 
   3  17  12 379.681 13.4070  -2 
   3  17   4 379.681 13.4070   1 
   4  17  13 25.3103 15.4363  -2 
   4  17   4 25.3103 15.4363   1 
   5  17  13 565.140 16.9435  -2 
   5  17   4 565.140 16.9435   1 
   7  17  14 310.575 10.5525  -2 
   7  17   4 310.575 10.5525   1 
   8  17  14 117.650 12.0259  -2 
   8  17   4 117.650 12.0259   1 
   9  17  15 103.667 21.9809  -2 
   9  17   4 103.667 21.9809   1 
  10  17  15 266.507 10.5060  -2 
  10  17   4 266.507 10.5060   1 
  12  17  16 134.417 11.4319  -2 
  12  17   4 134.417 11.4319   1 
  14  17  17 165.138 30.6748  -2 
  14  17   4 165.138 30.6748   1 
  -5  18  10 198.001 25.7029  -2 
  -5  18   4 198.001 25.7029   1 
  -2  18  11 29.3841 5.48701  -2 
  -2  18   4 29.3841 5.48701   1 
   0  18  12 183.675 7.30524  -2 
   0  18   4 183.675 7.30524   1 
   2  18  13 544.235 19.7749  -2 
   2  18   4 544.235 19.7749   1 
   3  18  13 159.303 7.75960  -2 
   3  18   4 159.303 7.75960   1 
   5  18  14 345.441 11.2468  -2 
   5  18   4 345.441 11.2468   1 
   6  18  14 29.2119 16.8504  -2 
   6  18   4 29.2119 16.8504   1 
   7  18  15 1.54617 6.91973  -2 
   7  18   4 1.54617 6.91973   1 
   8  18  15 48.3542 7.38398  -2 
   8  18   4 48.3542 7.38398   1 
  10  18  16 258.435 10.5217  -2 
  10  18   4 258.435 10.5217   1 
  12  18  17 230.057 16.4750  -2 
  12  18   4 230.057 16.4750   1 
  13  18  17 42.1609 13.0063  -2 
  13  18   4 42.1609 13.0063   1 
  -2  19  12 212.347 9.21191  -2 
  -2  19   4 212.347 9.21191   1 
  -1  19  12 141.765 21.4640  -2 
  -1  19   4 141.765 21.4640   1 
   0  19  13 349.887 12.1784  -2 
   0  19   4 349.887 12.1784   1 
   1  19  13 127.773 8.81378  -2 
   1  19   4 127.773 8.81378   1 
   3  19  14 265.849 9.98776  -2 
   3  19   4 265.849 9.98776   1 
   5  19  15 222.972 9.77821  -2 
   5  19   4 222.972 9.77821   1 
   6  19  15 681.890 19.3381  -2 
   6  19   4 681.890 19.3381   1 
   8  19  16 190.318 9.00024  -2 
   8  19   4 190.318 9.00024   1 
  10  19  17 220.893 10.3919  -2 
  10  19   4 220.893 10.3919   1 
  11  19  17 26.6977 23.0679  -2 
  11  19   4 26.6977 23.0679   1 
  12  19  18 217.559 33.5264  -2 
  12  19   4 217.559 33.5264   1 
  13  19  18 -0.4951 14.8773  -2 
  13  19   4 -0.4951 14.8773   1 
  -2  20  13 78.3047 11.9333  -2 
  -2  20   4 78.3047 11.9333   1 
  -1  20  13 34.0522 9.54008  -2 
  -1  20   4 34.0522 9.54008   1 
   1  20  14 131.413 6.94380  -2 
   1  20   4 131.413 6.94380   1 
   3  20  15 6.02601 6.76782  -2 
   3  20   4 6.02601 6.76782   1 
   5  20  16 207.748 13.0089  -2 
   5  20   4 207.748 13.0089   1 
   6  20  16 6.00623 7.48684  -2 
   6  20   4 6.00623 7.48684   1 
   8  20  17 257.710 10.7645  -2 
   8  20   4 257.710 10.7645   1 
  10  20  18 286.509 18.2096  -2 
  10  20   4 286.509 18.2096   1 
  11  20  18 20.8533 9.73356  -2 
  11  20   4 20.8533 9.73356   1 
  -1  21  14 134.096 11.7502  -2 
  -1  21   4 134.096 11.7502   1 
   1  21  15 5.92642 4.96531  -2 
   1  21   4 5.92642 4.96531   1 
   3  21  16 171.060 14.1170  -2 
   3  21   4 171.060 14.1170   1 
   4  21  16 78.2326 9.05944  -2 
   4  21   4 78.2326 9.05944   1 
   6  21  17 361.716 13.8884  -2 
   6  21   4 361.716 13.8884   1 
   8  21  18 261.690 12.9844  -2 
   8  21   4 261.690 12.9844   1 
   9  21  18 156.825 25.7594  -2 
   9  21   4 156.825 25.7594   1 
  11  21  19 52.0404 9.08883  -2 
  11  21   4 52.0404 9.08883   1 
  -1  22  15 14.6159 8.19600  -2 
  -1  22   4 14.6159 8.19600   1 
   1  22  16 34.4478 7.96476  -2 
   1  22   4 34.4478 7.96476   1 
   2  22  16 352.688 19.4673  -2 
   2  22   4 352.688 19.4673   1 
   3  22  17 42.0319 23.6614  -2 
   3  22   4 42.0319 23.6614   1 
   4  22  17 289.771 12.5724  -2 
   4  22   4 289.771 12.5724   1 
   6  22  18 10.1729 8.12023  -2 
   6  22   4 10.1729 8.12023   1 
   7  22  18 111.297 25.9095  -2 
   7  22   4 111.297 25.9095   1 
   8  22  19 158.913 16.9084  -2 
   8  22   4 158.913 16.9084   1 
   9  22  19 24.5405 9.12992  -2 
   9  22   4 24.5405 9.12992   1 
  -1  23  16 64.6582 18.8741  -2 
  -1  23   4 64.6582 18.8741   1 
   1  23  17 30.5460 16.5570  -2 
   1  23   4 30.5460 16.5570   1 
   2  23  17 226.733 10.8019  -2 
   2  23   4 226.733 10.8019   1 
   4  23  18 191.814 11.0968  -2 
   4  23   4 191.814 11.0968   1 
   6  23  19 223.930 15.1329  -2 
   6  23   4 223.930 15.1329   1 
   7  23  19 50.0512 10.5231  -2 
   7  23   4 50.0512 10.5231   1 
   9  23  20 68.5583 27.6951  -2 
   9  23   4 68.5583 27.6951   1 
   2  24  18 287.559 13.2789  -2 
   2  24   4 287.559 13.2789   1 
   4  24  19 164.615 15.8410  -2 
   4  24   4 164.615 15.8410   1 
   5  24  19 75.5397 18.3521  -2 
   5  24   4 75.5397 18.3521   1 
   5  20  25 116.989 41.8432  -2 
  -5 -20   5 116.989 41.8432   1 
   4  20  24 -23.224 34.4243  -2 
  -4 -20   5 -23.224 34.4243   1 
   3  20  24 1.50859 10.2970  -2 
  -3 -20   5 1.50859 10.2970   1 
   1  20  23 84.5189 11.6210  -2 
  -1 -20   5 84.5189 11.6210   1 
   0 -20   5 40.3408 8.85230   1 
   8  19  25 20.1377 21.3954  -2 
  -8 -19   5 20.1377 21.3954   1 
   7  19  25 -9.5002 20.2694  -2 
  -7 -19   5 -9.5002 20.2694   1 
   7  19  24 -29.789 46.8553  -2 
   7  19  25 -29.789 46.8553  -2 
  -7 -19   5 -29.789 46.8553   1 
   6  19  24 -21.377 11.7800  -2 
  -6 -19   5 -21.377 11.7800   1 
   5  19  24 205.446 13.7041  -2 
  -5 -19   5 205.446 13.7041   1 
   4  19  23 172.690 33.0018  -2 
  -4 -19   5 172.690 33.0018   1 
   3  19  23 268.149 13.4002  -2 
  -3 -19   5 268.149 13.4002   1 
   2  19  23 161.499 15.7717  -2 
  -2 -19   5 161.499 15.7717   1 
   1  19  22 107.696 11.8048  -2 
  -1 -19   5 107.696 11.8048   1 
   0  19  22 6.75943 11.9701  -2 
   0 -19   5 6.75943 11.9701   1 
  -1  19  21 -12.475 16.6896  -2 
   1 -19   5 -12.475 16.6896   1 
  -2  19  21 8.51677 8.01198  -2 
   2 -19   5 8.51677 8.01198   1 
   9  18  24 292.868 32.6355  -2 
  -9 -18   5 292.868 32.6355   1 
   8  18  24 46.1626 11.7377  -2 
  -8 -18   5 46.1626 11.7377   1 
   7  18  24 279.592 15.4199  -2 
  -7 -18   5 279.592 15.4199   1 
   6  18  23 217.919 19.7658  -2 
  -6 -18   5 217.919 19.7658   1 
   5  18  23 9.04116 8.81238  -2 
  -5 -18   5 9.04116 8.81238   1 
   3  18  22 31.2449 9.46700  -2 
  -3 -18   5 31.2449 9.46700   1 
   2  18  22 -8.5743 11.6542  -2 
  -2 -18   5 -8.5743 11.6542   1 
   1  18  21 215.643 13.7596  -2 
  -1 -18   5 215.643 13.7596   1 
   0  18  21 122.028 10.3563  -2 
   0 -18   5 122.028 10.3563   1 
  -2  18  20 156.852 12.3625  -2 
   2 -18   5 156.852 12.3625   1 
  -3  18  20 48.5199 15.1209  -2 
   3 -18   5 48.5199 15.1209   1 
  -4  18  19 12.8513 13.7764  -2 
   4 -18   5 12.8513 13.7764   1 
  10  17  24 80.0863 10.4132  -2 
 -10 -17   5 80.0863 10.4132   1 
   9  17  24 85.4237 12.1994  -2 
  -9 -17   5 85.4237 12.1994   1 
   8  17  23 10.5463 11.7858  -2 
  -8 -17   5 10.5463 11.7858   1 
   7  17  23 27.0107 9.72613  -2 
  -7 -17   5 27.0107 9.72613   1 
   6  17  22 41.4970 32.3970  -2 
  -6 -17   5 41.4970 32.3970   1 
   5  17  22 198.374 11.2752  -2 
  -5 -17   5 198.374 11.2752   1 
   4  17  22 294.150 15.2676  -2 
  -4 -17   5 294.150 15.2676   1 
   3  17  21 360.056 15.6332  -2 
  -3 -17   5 360.056 15.6332   1 
   2  17  21 303.233 13.9481  -2 
  -2 -17   5 303.233 13.9481   1 
   1  17  20 75.8642 19.0665  -2 
  -1 -17   5 75.8642 19.0665   1 
   0  17  20 81.1722 7.87283  -2 
   0 -17   5 81.1722 7.87283   1 
  -1  17  20 38.7174 14.0274  -2 
   1 -17   5 38.7174 14.0274   1 
  -2  17  19 30.4082 9.88002  -2 
   2 -17   5 30.4082 9.88002   1 
  -3  17  19 -0.4856 9.81423  -2 
   3 -17   5 -0.4856 9.81423   1 
  -4  17  18 99.1033 27.0178  -2 
   4 -17   5 99.1033 27.0178   1 
  -5  17  18 10.0610 9.34581  -2 
   5 -17   5 10.0610 9.34581   1 
 -11 -16   5 -5.8866 11.9951   1 
  10  16  23 30.9834 12.0636  -2 
 -10 -16   5 30.9834 12.0636   1 
   9  16  23 106.931 10.7893  -2 
  -9 -16   5 106.931 10.7893   1 
   8  16  22 60.0473 21.5661  -2 
  -8 -16   5 60.0473 21.5661   1 
   7  16  22 423.307 14.5350  -2 
  -7 -16   5 423.307 14.5350   1 
   6  16  21 137.976 34.5981  -2 
  -6 -16   5 137.976 34.5981   1 
   5  16  21 32.7773 10.2702  -2 
  -5 -16   5 32.7773 10.2702   1 
   4  16  21 67.3959 10.0354  -2 
  -4 -16   5 67.3959 10.0354   1 
   3  16  20 11.3183 9.97451  -2 
  -3 -16   5 11.3183 9.97451   1 
   2  16  20 108.746 8.46438  -2 
  -2 -16   5 108.746 8.46438   1 
   0  16  19 327.778 13.5957  -2 
   0 -16   5 327.778 13.5957   1 
  -1  16  19 49.9191 9.60004  -2 
   1 -16   5 49.9191 9.60004   1 
  -2  16  18 332.755 16.5098  -2 
   2 -16   5 332.755 16.5098   1 
  -3  16  18 42.4470 9.26845  -2 
   3 -16   5 42.4470 9.26845   1 
  -4  16  18 90.6411 31.7317  -2 
   4 -16   5 90.6411 31.7317   1 
  -5  16  17 39.7317 10.6470  -2 
   5 -16   5 39.7317 10.6470   1 
  -6  16  17 -6.4049 18.9511  -2 
   6 -16   5 -6.4049 18.9511   1 
  11  15  23 139.342 16.3934  -2 
 -11 -15   5 139.342 16.3934   1 
  10  15  22 126.521 22.2838  -2 
 -10 -15   5 126.521 22.2838   1 
   9  15  22 128.063 9.49950  -2 
  -9 -15   5 128.063 9.49950   1 
   7  15  21 4.07136 8.35275  -2 
  -7 -15   5 4.07136 8.35275   1 
   6  15  21 52.6027 11.0692  -2 
  -6 -15   5 52.6027 11.0692   1 
   5  15  20 149.460 11.0761  -2 
  -5 -15   5 149.460 11.0761   1 
   4  15  20 464.842 16.5080  -2 
  -4 -15   5 464.842 16.5080   1 
   2  15  19 530.485 17.4592  -2 
  -2 -15   5 530.485 17.4592   1 
   1  15  19 104.425 10.2070  -2 
  -1 -15   5 104.425 10.2070   1 
   0  15  18 259.179 12.3910  -2 
   0 -15   5 259.179 12.3910   1 
  -1  15  18 12.4172 7.10304  -2 
   1 -15   5 12.4172 7.10304   1 
  -2  15  17 43.4117 16.7861  -2 
   2 -15   5 43.4117 16.7861   1 
  -3  15  17 9.62667 6.43383  -2 
   3 -15   5 9.62667 6.43383   1 
  -4  15  17 317.324 22.7154  -2 
   4 -15   5 317.324 22.7154   1 
  -5  15  16 10.3332 16.5643  -2 
   5 -15   5 10.3332 16.5643   1 
  -6  15  16 185.299 16.9421  -2 
   6 -15   5 185.299 16.9421   1 
  -7  15  15 53.7958 28.9845  -2 
   7 -15   5 53.7958 28.9845   1 
  12  14  22 -15.776 14.7692  -2 
 -12 -14   5 -15.776 14.7692   1 
  11  14  22 26.2383 12.2931  -2 
 -11 -14   5 26.2383 12.2931   1 
   9  14  21 110.958 8.44986  -2 
  -9 -14   5 110.958 8.44986   1 
   8  14  21 412.123 27.4617  -2 
  -8 -14   5 412.123 27.4617   1 
   7  14  20 236.279 12.4865  -2 
  -7 -14   5 236.279 12.4865   1 
   6  14  20 304.328 13.1693  -2 
  -6 -14   5 304.328 13.1693   1 
   5  14  19 245.585 31.3181  -2 
  -5 -14   5 245.585 31.3181   1 
   4  14  19 106.711 7.19729  -2 
  -4 -14   5 106.711 7.19729   1 
   3  14  19 71.1210 10.9726  -2 
  -3 -14   5 71.1210 10.9726   1 
   2  14  18 81.8509 8.31514  -2 
  -2 -14   5 81.8509 8.31514   1 
   1  14  18 0.32799 8.16542  -2 
  -1 -14   5 0.32799 8.16542   1 
   0  14  17 433.736 20.3075  -2 
   0 -14   5 433.736 20.3075   1 
  -1  14  17 39.0959 5.90620  -2 
   1 -14   5 39.0959 5.90620   1 
  -2  14  17 296.184 33.0176  -2 
   2 -14   5 296.184 33.0176   1 
  -3  14  16 20.4506 8.65991  -2 
   3 -14   5 20.4506 8.65991   1 
  -4  14  16 336.555 15.8697  -2 
   4 -14   5 336.555 15.8697   1 
  -5  14  15 170.013 28.5866  -2 
   5 -14   5 170.013 28.5866   1 
  -6  14  15 19.2072 8.99451  -2 
   6 -14   5 19.2072 8.99451   1 
  -8  14  14 70.0353 22.3753  -2 
   8 -14   5 70.0353 22.3753   1 
  12  13  21 268.329 23.5628  -2 
 -12 -13   5 268.329 23.5628   1 
  11  13  21 2.10077 9.17076  -2 
 -11 -13   5 2.10077 9.17076   1 
   9  13  20 55.8891 8.46270  -2 
  -9 -13   5 55.8891 8.46270   1 
   8  13  20 84.7971 10.0524  -2 
  -8 -13   5 84.7971 10.0524   1 
   7  13  19 54.8661 12.4263  -2 
  -7 -13   5 54.8661 12.4263   1 
   6  13  19 260.180 10.1939  -2 
  -6 -13   5 260.180 10.1939   1 
   5  13  18 12.3896 23.4487  -2 
  -5 -13   5 12.3896 23.4487   1 
   4  13  18 603.187 17.3129  -2 
  -4 -13   5 603.187 17.3129   1 
   3  13  18 93.5441 7.91025  -2 
  -3 -13   5 93.5441 7.91025   1 
   2  13  17 379.718 14.0438  -2 
  -2 -13   5 379.718 14.0438   1 
   1  13  17 295.841 11.5921  -2 
  -1 -13   5 295.841 11.5921   1 
  -1  13  16 39.7810 6.22882  -2 
   1 -13   5 39.7810 6.22882   1 
  -2  13  16 46.5622 8.16934  -2 
   2 -13   5 46.5622 8.16934   1 
  -3  13  15 50.7636 7.83263  -2 
   3 -13   5 50.7636 7.83263   1 
  -4  13  15 364.653 13.9131  -2 
   4 -13   5 364.653 13.9131   1 
  -6  13  14 410.587 17.3007  -2 
   6 -13   5 410.587 17.3007   1 
  -7  13  14 87.0654 27.5395  -2 
   7 -13   5 87.0654 27.5395   1 
  -8  13  13 69.0033 14.0023  -2 
   8 -13   5 69.0033 14.0023   1 
  -9  13  13 53.4504 23.1608  -2 
   9 -13   5 53.4504 23.1608   1 
  13  12  21 9.31347 23.5599  -2 
 -13 -12   5 9.31347 23.5599   1 
  12  12  20 -33.231 35.2459  -2 
 -12 -12   5 -33.231 35.2459   1 
  11  12  20 47.7588 10.5976  -2 
 -11 -12   5 47.7588 10.5976   1 
  10  12  20 180.371 14.4049  -2 
 -10 -12   5 180.371 14.4049   1 
   9  12  19 0.44440 8.18355  -2 
  -9 -12   5 0.44440 8.18355   1 
   8  12  19 830.647 24.8155  -2 
  -8 -12   5 830.647 24.8155   1 
   7  12  18 55.5545 23.2378  -2 
  -7 -12   5 55.5545 23.2378   1 
   6  12  18 597.884 20.6875  -2 
  -6 -12   5 597.884 20.6875   1 
   5  12  18 118.580 9.27947  -2 
  -5 -12   5 118.580 9.27947   1 
   4  12  17 156.554 8.14339  -2 
  -4 -12   5 156.554 8.14339   1 
   3  12  17 233.766 9.29455  -2 
  -3 -12   5 233.766 9.29455   1 
   2  12  16 220.996 12.2567  -2 
  -2 -12   5 220.996 12.2567   1 
   1  12  16 11.5121 3.95969  -2 
  -1 -12   5 11.5121 3.95969   1 
   0  12  16 201.736 11.2442  -2 
   0 -12   5 201.736 11.2442   1 
  -1  12  15 123.738 7.33004  -2 
   1 -12   5 123.738 7.33004   1 
  -2  12  15 482.887 14.5520  -2 
   2 -12   5 482.887 14.5520   1 
  -3  12  14 254.844 23.2352  -2 
   3 -12   5 254.844 23.2352   1 
  -4  12  14 266.630 10.6968  -2 
   4 -12   5 266.630 10.6968   1 
  -5  12  14 15.9359 22.5774  -2 
   5 -12   5 15.9359 22.5774   1 
  -6  12  13 112.441 10.0634  -2 
   6 -12   5 112.441 10.0634   1 
  -7  12  13 118.108 13.6666  -2 
   7 -12   5 118.108 13.6666   1 
  -8  12  12 92.0347 25.8239  -2 
   8 -12   5 92.0347 25.8239   1 
  -9  12  12 105.410 14.9623  -2 
   9 -12   5 105.410 14.9623   1 
  13  11  20 70.8695 13.3410  -2 
 -13 -11   5 70.8695 13.3410   1 
  12  11  20 258.295 25.7147  -2 
 -12 -11   5 258.295 25.7147   1 
  11  11  19 29.8528 11.6905  -2 
 -11 -11   5 29.8528 11.6905   1 
  10  11  19 579.958 22.5944  -2 
 -10 -11   5 579.958 22.5944   1 
   9  11  18 216.835 20.0444  -2 
  -9 -11   5 216.835 20.0444   1 
   8  11  18 136.271 8.17146  -2 
  -8 -11   5 136.271 8.17146   1 
   7  11  18 165.228 16.0584  -2 
  -7 -11   5 165.228 16.0584   1 
   6  11  17 150.901 8.47228  -2 
  -6 -11   5 150.901 8.47228   1 
   5  11  17 38.1017 6.89668  -2 
  -5 -11   5 38.1017 6.89668   1 
   4  11  16 565.453 16.3208  -2 
  -4 -11   5 565.453 16.3208   1 
   3  11  16 197.844 7.65199  -2 
  -3 -11   5 197.844 7.65199   1 
   1  11  15 424.780 12.5407  -2 
  -1 -11   5 424.780 12.5407   1 
   0  11  15 10.9538 5.76207  -2 
   0 -11   5 10.9538 5.76207   1 
  -1  11  14 66.5408 6.11969  -2 
   1 -11   5 66.5408 6.11969   1 
  -2  11  14 102.559 5.93614  -2 
   2 -11   5 102.559 5.93614   1 
  -4  11  13 131.811 7.75259  -2 
   4 -11   5 131.811 7.75259   1 
  -5  11  13 284.319 13.2916  -2 
   5 -11   5 284.319 13.2916   1 
  -6  11  12 100.122 14.3981  -2 
   6 -11   5 100.122 14.3981   1 
  -7  11  12 171.011 13.3109  -2 
   7 -11   5 171.011 13.3109   1 
  -8  11  12 107.193 28.9458  -2 
   8 -11   5 107.193 28.9458   1 
  -9  11  11 107.717 12.1128  -2 
   9 -11   5 107.717 12.1128   1 
  13  10  19 16.6605 18.2943  -2 
 -13 -10   5 16.6605 18.2943   1 
  12  10  19 125.985 16.2594  -2 
 -12 -10   5 125.985 16.2594   1 
  11  10  18 52.2298 12.2879  -2 
 -11 -10   5 52.2298 12.2879   1 
  10  10  18 81.8163 9.54624  -2 
 -10 -10   5 81.8163 9.54624   1 
   8  10  17 338.888 12.5273  -2 
  -8 -10   5 338.888 12.5273   1 
   7  10  17 364.034 13.5596  -2 
  -7 -10   5 364.034 13.5596   1 
   6  10  16 512.356 16.4399  -2 
  -6 -10   5 512.356 16.4399   1 
   5  10  16 160.425 7.80822  -2 
  -5 -10   5 160.425 7.80822   1 
   4  10  15 49.4331 8.09892  -2 
  -4 -10   5 49.4331 8.09892   1 
   3  10  15 308.733 9.65726  -2 
  -3 -10   5 308.733 9.65726   1 
   2  10  15 731.463 21.2994  -2 
  -2 -10   5 731.463 21.2994   1 
   1  10  14 125.921 7.26354  -2 
  -1 -10   5 125.921 7.26354   1 
   0  10  14 376.961 9.81093  -2 
   0 -10   5 376.961 9.81093   1 
  -1  10  13 328.394 12.1253  -2 
   1 -10   5 328.394 12.1253   1 
  -2  10  13 286.880 9.15529  -2 
   2 -10   5 286.880 9.15529   1 
  -3  10  13 401.015 13.4915  -2 
   3 -10   5 401.015 13.4915   1 
  -4  10  12 263.678 10.4309  -2 
   4 -10   5 263.678 10.4309   1 
  -5  10  12 17.0923 6.06345  -2 
   5 -10   5 17.0923 6.06345   1 
   6 -10   5 21.7202 11.1516   1 
  -7  10  11 83.1530 8.06519  -2 
   7 -10   5 83.1530 8.06519   1 
  -9  10  10 254.846 19.9606  -2 
   9 -10   5 254.846 19.9606   1 
 -10  10  10 15.5897 19.4610  -2 
  10 -10   5 15.5897 19.4610   1 
 -14  -9   5 295.807 49.9381   1 
  13   9  18 54.0019 20.6996  -2 
 -13  -9   5 54.0019 20.6996   1 
  12   9  18 382.093 21.1899  -2 
 -12  -9   5 382.093 21.1899   1 
  10   9  17 369.449 15.5984  -2 
 -10  -9   5 369.449 15.5984   1 
   9   9  17 361.825 19.0613  -2 
  -9  -9   5 361.825 19.0613   1 
   8   9  16 455.442 15.3706  -2 
  -8  -9   5 455.442 15.3706   1 
   7   9  16 161.015 8.46747  -2 
  -7  -9   5 161.015 8.46747   1 
   6   9  15 33.4031 7.83252  -2 
  -6  -9   5 33.4031 7.83252   1 
   5   9  15 507.245 14.0082  -2 
  -5  -9   5 507.245 14.0082   1 
   4   9  15 571.423 17.4587  -2 
  -4  -9   5 571.423 17.4587   1 
   3   9  14 567.960 15.2603  -2 
  -3  -9   5 567.960 15.2603   1 
   2   9  14 175.069 7.79321  -2 
  -2  -9   5 175.069 7.79321   1 
   1   9  13 767.217 19.8274  -2 
  -1  -9   5 767.217 19.8274   1 
   0   9  13 58.9249 3.62431  -2 
   0  -9   5 58.9249 3.62431   1 
  -1   9  13 399.360 16.7563  -2 
   1  -9   5 399.360 16.7563   1 
  -2   9  12 334.267 10.1385  -2 
   2  -9   5 334.267 10.1385   1 
  -3   9  12 239.253 8.51929  -2 
   3  -9   5 239.253 8.51929   1 
  -4   9  11 61.1900 6.26437  -2 
   4  -9   5 61.1900 6.26437   1 
  -5   9  11 543.354 18.7730  -2 
   5  -9   5 543.354 18.7730   1 
  -7   9  10 233.611 13.6153  -2 
   7  -9   5 233.611 13.6153   1 
  -8   9  10 84.3840 14.8175  -2 
   8  -9   5 84.3840 14.8175   1 
  -9   9   9 85.7946 15.2413  -2 
   9  -9   5 85.7946 15.2413   1 
 -10   9   9 131.729 15.8071  -2 
  10  -9   5 131.729 15.8071   1 
  13   8  17 76.9019 39.2222  -2 
 -13  -8   5 76.9019 39.2222   1 
  12   8  17 44.0888 11.6184  -2 
 -12  -8   5 44.0888 11.6184   1 
  10   8  16 321.104 14.6398  -2 
 -10  -8   5 321.104 14.6398   1 
   9   8  16 67.9226 9.34014  -2 
  -9  -8   5 67.9226 9.34014   1 
   8   8  15 559.773 19.9015  -2 
  -8  -8   5 559.773 19.9015   1 
   7   8  15 732.912 21.0216  -2 
  -7  -8   5 732.912 21.0216   1 
   6   8  15 427.542 32.2793  -2 
  -6  -8   5 427.542 32.2793   1 
   5   8  14 190.103 7.80176  -2 
  -5  -8   5 190.103 7.80176   1 
   4   8  14 718.674 18.7524  -2 
  -4  -8   5 718.674 18.7524   1 
   3   8  13 1029.39 25.5684  -2 
  -3  -8   5 1029.39 25.5684   1 
   2   8  13 51.6807 4.02414  -2 
  -2  -8   5 51.6807 4.02414   1 
   1   8  12 1118.20 68.7980  -2 
  -1  -8   5 1118.20 68.7980   1 
   0   8  12 99.0030 4.15403  -2 
   0  -8   5 99.0030 4.15403   1 
  -1   8  12 1779.46 39.9646  -2 
   1  -8   5 1779.46 39.9646   1 
  -2   8  11 153.489 5.52700  -2 
   2  -8   5 153.489 5.52700   1 
  -3   8  11 1094.32 27.3988  -2 
   3  -8   5 1094.32 27.3988   1 
  -4   8  10 417.209 22.0975  -2 
   4  -8   5 417.209 22.0975   1 
  -5   8  10 318.420 10.9473  -2 
   5  -8   5 318.420 10.9473   1 
  -7   8   9 271.456 14.7663  -2 
   7  -8   5 271.456 14.7663   1 
  -8   8   9 189.048 13.0379  -2 
   8  -8   5 189.048 13.0379   1 
 -10   8   8 4.18386 6.31813  -2 
  10  -8   5 4.18386 6.31813   1 
 -12   8   7 53.8163 22.1161  -2 
  12  -8   5 53.8163 22.1161   1 
  14   7  17 12.0236 18.8980  -2 
 -14  -7   5 12.0236 18.8980   1 
  12   7  16 262.677 16.7217  -2 
 -12  -7   5 262.677 16.7217   1 
  11   7  16 455.965 28.2538  -2 
 -11  -7   5 455.965 28.2538   1 
  10   7  15 284.237 14.2900  -2 
 -10  -7   5 284.237 14.2900   1 
   9   7  15 519.101 19.0272  -2 
  -9  -7   5 519.101 19.0272   1 
   8   7  14 227.499 19.9371  -2 
  -8  -7   5 227.499 19.9371   1 
   7   7  14 106.630 5.91598  -2 
  -7  -7   5 106.630 5.91598   1 
   6   7  14 217.020 9.08624  -2 
  -6  -7   5 217.020 9.08624   1 
   5   7  13 384.967 12.2522  -2 
  -5  -7   5 384.967 12.2522   1 
   4   7  13 58.4473 4.50710  -2 
  -4  -7   5 58.4473 4.50710   1 
   3   7  12 550.673 14.7238  -2 
  -3  -7   5 550.673 14.7238   1 
   2   7  12 281.163 8.19783  -2 
  -2  -7   5 281.163 8.19783   1 
   1   7  12 456.373 11.4939  -2 
  -1  -7   5 456.373 11.4939   1 
   0   7  11 87.3971 3.92713  -2 
   0  -7   5 87.3971 3.92713   1 
  -1   7  11 305.831 8.38241  -2 
   1  -7   5 305.831 8.38241   1 
  -2   7  10 425.876 11.8966  -2 
   2  -7   5 425.876 11.8966   1 
  -3   7  10 236.240 6.70249  -2 
   3  -7   5 236.240 6.70249   1 
  -4   7  10 406.335 16.7558  -2 
   4  -7   5 406.335 16.7558   1 
  -5   7   9 431.981 15.1669  -2 
   5  -7   5 431.981 15.1669   1 
  -6   7   9 70.1511 8.69484  -2 
   6  -7   5 70.1511 8.69484   1 
  -7   7   8 184.763 19.5281  -2 
   7  -7   5 184.763 19.5281   1 
  -8   7   8 14.4877 6.50935  -2 
   8  -7   5 14.4877 6.50935   1 
 -10   7   7 214.283 16.7091  -2 
  10  -7   5 214.283 16.7091   1 
  14   6  16 130.007 18.5169  -2 
 -14  -6   5 130.007 18.5169   1 
  12   6  15 8.11711 16.1118  -2 
 -12  -6   5 8.11711 16.1118   1 
  11   6  15 215.016 15.6084  -2 
 -11  -6   5 215.016 15.6084   1 
  10   6  14 327.381 29.6348  -2 
 -10  -6   5 327.381 29.6348   1 
   9   6  14 464.349 17.0098  -2 
  -9  -6   5 464.349 17.0098   1 
   8   6  14 606.706 42.1153  -2 
  -8  -6   5 606.706 42.1153   1 
   7   6  13 1052.64 28.7120  -2 
  -7  -6   5 1052.64 28.7120   1 
   6   6  13 173.648 7.48005  -2 
  -6  -6   5 173.648 7.48005   1 
   5   6  12 449.031 12.3046  -2 
  -5  -6   5 449.031 12.3046   1 
   4   6  12 1350.35 32.4979  -2 
  -4  -6   5 1350.35 32.4979   1 
   3   6  12 203.828 12.5820  -2 
  -3  -6   5 203.828 12.5820   1 
   2   6  11 481.457 13.8506  -2 
  -2  -6   5 481.457 13.8506   1 
   1   6  11 740.756 17.3774  -2 
  -1  -6   5 740.756 17.3774   1 
   0   6  10 326.887 8.67066  -2 
   0  -6   5 326.887 8.67066   1 
  -1   6  10 1006.24 22.9879  -2 
   1  -6   5 1006.24 22.9879   1 
  -2   6   9 327.430 17.5188  -2 
   2  -6   5 327.430 17.5188   1 
  -3   6   9 425.965 10.4110  -2 
   3  -6   5 425.965 10.4110   1 
  -4   6   9 332.682 10.6486  -2 
   4  -6   5 332.682 10.6486   1 
  -5   6   8 1017.95 37.3461  -2 
   5  -6   5 1017.95 37.3461   1 
  -6   6   8 111.154 6.62265  -2 
   6  -6   5 111.154 6.62265   1 
  -7   6   7 312.007 26.2072  -2 
   7  -6   5 312.007 26.2072   1 
  -8   6   7 242.551 11.2979  -2 
   8  -6   5 242.551 11.2979   1 
 -10   6   6 86.8144 13.8918  -2 
  10  -6   5 86.8144 13.8918   1 
 -11   6   6 179.122 17.5916  -2 
  11  -6   5 179.122 17.5916   1 
 -13   6   5 13.6637 11.0212  -2 
  13  -6   5 13.6637 11.0212   1 
  14   5  15 53.8193 18.1458  -2 
 -14  -5   5 53.8193 18.1458   1 
  13   5  15 195.225 29.3087  -2 
 -13  -5   5 195.225 29.3087   1 
  12   5  14 79.3043 23.5128  -2 
 -12  -5   5 79.3043 23.5128   1 
  11   5  14 537.612 23.4890  -2 
 -11  -5   5 537.612 23.4890   1 
   9   5  13 761.829 25.1488  -2 
  -9  -5   5 761.829 25.1488   1 
   8   5  13 195.071 10.3296  -2 
  -8  -5   5 195.071 10.3296   1 
   7   5  12 18.9139 5.09635  -2 
  -7  -5   5 18.9139 5.09635   1 
   6   5  12 416.635 11.5496  -2 
  -6  -5   5 416.635 11.5496   1 
   5   5  11 851.146 25.7758  -2 
  -5  -5   5 851.146 25.7758   1 
   4   5  11 36.5512 2.60996  -2 
  -4  -5   5 36.5512 2.60996   1 
   3   5  11 1870.20 41.3767  -2 
  -3  -5   5 1870.20 41.3767   1 
   2   5  10 135.084 4.63121  -2 
  -2  -5   5 135.084 4.63121   1 
   1   5  10 604.702 15.3877  -2 
  -1  -5   5 604.702 15.3877   1 
   0   5   9 476.030 12.6362  -2 
   0  -5   5 476.030 12.6362   1 
  -1   5   9 326.120 8.25882  -2 
   1  -5   5 326.120 8.25882   1 
  -2   5   9 113.797 5.89940  -2 
   2  -5   5 113.797 5.89940   1 
  -3   5   8 1029.36 23.1704  -2 
   3  -5   5 1029.36 23.1704   1 
  -4   5   8 198.732 6.29482  -2 
   4  -5   5 198.732 6.29482   1 
  -5   5   7 846.807 30.7464  -2 
   5  -5   5 846.807 30.7464   1 
  -6   5   7 538.487 16.0561  -2 
   6  -5   5 538.487 16.0561   1 
  -7   5   7 804.108 52.1275  -2 
   7  -5   5 804.108 52.1275   1 
  -8   5   6 -12.742 6.69234  -2 
   8  -5   5 -12.742 6.69234   1 
  -9   5   6 216.151 16.5460  -2 
   9  -5   5 216.151 16.5460   1 
 -11   5   5 21.8683 7.95670  -2 
  11  -5   5 21.8683 7.95670   1 
 -13   5   4 139.063 24.6040  -2 
  13  -5   5 139.063 24.6040   1 
  14   4  14 119.837 23.4419  -2 
 -14  -4   5 119.837 23.4419   1 
  13   4  14 114.016 19.4922  -2 
 -13  -4   5 114.016 19.4922   1 
  11   4  13 300.504 16.3559  -2 
 -11  -4   5 300.504 16.3559   1 
  10   4  13 25.1765 13.5738  -2 
 -10  -4   5 25.1765 13.5738   1 
   9   4  12 425.353 19.2077  -2 
  -9  -4   5 425.353 19.2077   1 
   8   4  12 105.811 7.69509  -2 
  -8  -4   5 105.811 7.69509   1 
   7   4  11 887.405 31.2674  -2 
  -7  -4   5 887.405 31.2674   1 
   6   4  11 155.811 5.44155  -2 
  -6  -4   5 155.811 5.44155   1 
   5   4  11 780.334 19.7225  -2 
  -5  -4   5 780.334 19.7225   1 
   4   4  10 333.852 9.28967  -2 
  -4  -4   5 333.852 9.28967   1 
   3   4  10 299.064 7.88801  -2 
  -3  -4   5 299.064 7.88801   1 
   2   4   9 295.669 7.72511  -2 
  -2  -4   5 295.669 7.72511   1 
   1   4   9 373.744 9.17301  -2 
  -1  -4   5 373.744 9.17301   1 
   0   4   9 33.0457 5.76653  -2 
   0  -4   5 33.0457 5.76653   1 
  -1   4   8 525.581 12.3970  -2 
   1  -4   5 525.581 12.3970   1 
  -2   4   8 337.108 7.85896  -2 
   2  -4   5 337.108 7.85896   1 
  -3   4   7 247.364 7.10847  -2 
   3  -4   5 247.364 7.10847   1 
  -4   4   7 219.205 8.37813  -2 
   4  -4   5 219.205 8.37813   1 
   5  -4   5 14.9166 5.04671   1 
  -6   4   6 176.499 6.59070  -2 
   6  -4   5 176.499 6.59070   1 
  -7   4   6 567.531 28.1955  -2 
   7  -4   5 567.531 28.1955   1 
  -8   4   5 669.888 31.8490  -2 
   8  -4   5 669.888 31.8490   1 
  -9   4   5 106.931 9.69444  -2 
   9  -4   5 106.931 9.69444   1 
 -11   4   4 88.0673 8.79481  -2 
  11  -4   5 88.0673 8.79481   1 
 -13   4   3 13.9627 20.8270  -2 
  13  -4   5 13.9627 20.8270   1 
  14   3  13 9.28584 43.0488  -2 
 -14  -3   5 9.28584 43.0488   1 
  13   3  13 275.965 22.3559  -2 
 -13  -3   5 275.965 22.3559   1 
  11   3  12 582.708 32.5998  -2 
 -11  -3   5 582.708 32.5998   1 
  10   3  12 178.820 13.3821  -2 
 -10  -3   5 178.820 13.3821   1 
   9   3  11 637.657 22.5266  -2 
  -9  -3   5 637.657 22.5266   1 
   8   3  11 20.3055 4.37554  -2 
  -8  -3   5 20.3055 4.37554   1 
   7   3  11 558.634 40.7310  -2 
  -7  -3   5 558.634 40.7310   1 
   6   3  10 673.095 18.8339  -2 
  -6  -3   5 673.095 18.8339   1 
   5   3  10 724.501 20.1444  -2 
  -5  -3   5 724.501 20.1444   1 
   4   3   9 391.065 10.5413  -2 
  -4  -3   5 391.065 10.5413   1 
   3   3   9 3649.32 79.3484  -2 
  -3  -3   5 3649.32 79.3484   1 
   2   3   8 1431.19 85.1065  -2 
  -2  -3   5 1431.19 85.1065   1 
   1   3   8 910.698 22.1213  -2 
  -1  -3   5 910.698 22.1213   1 
   0   3   8 211.292 5.91898  -2 
   0  -3   5 211.292 5.91898   1 
  -1   3   7 83.7363 3.10256  -2 
   1  -3   5 83.7363 3.10256   1 
  -2   3   7 518.572 14.4483  -2 
   2  -3   5 518.572 14.4483   1 
  -3   3   6 649.004 27.7519  -2 
   3  -3   5 649.004 27.7519   1 
  -4   3   6 608.296 16.7154  -2 
   4  -3   5 608.296 16.7154   1 
  -5   3   6 833.221 37.9348  -2 
   5  -3   5 833.221 37.9348   1 
  -6   3   5 909.422 24.7960  -2 
   6  -3   5 909.422 24.7960   1 
  -7   3   5 246.661 9.76859  -2 
   7  -3   5 246.661 9.76859   1 
  -8   3   4 412.911 30.4736  -2 
   8  -3   5 412.911 30.4736   1 
  -9   3   4 49.7860 5.81774  -2 
   9  -3   5 49.7860 5.81774   1 
 -11   3   3 73.7423 10.2308  -2 
  11  -3   5 73.7423 10.2308   1 
 -12   3   3 357.573 31.4881  -2 
  12  -3   5 357.573 31.4881   1 
 -14   3   2 162.430 17.3174  -2 
  14  -3   5 162.430 17.3174   1 
  14   2  12 42.1929 45.3214  -2 
 -14  -2   5 42.1929 45.3214   1 
  13   2  12 142.587 18.2184  -2 
 -13  -2   5 142.587 18.2184   1 
  12   2  12 254.873 36.4958  -2 
 -12  -2   5 254.873 36.4958   1 
  11   2  11 391.397 32.9802  -2 
 -11  -2   5 391.397 32.9802   1 
  10   2  11 32.9802 5.86493  -2 
 -10  -2   5 32.9802 5.86493   1 
   9   2  10 412.117 31.7505  -2 
  -9  -2   5 412.117 31.7505   1 
   8   2  10 54.9755 4.80109  -2 
  -8  -2   5 54.9755 4.80109   1 
   7   2  10 515.876 17.6088  -2 
  -7  -2   5 515.876 17.6088   1 
   6   2   9 267.037 8.06434  -2 
  -6  -2   5 267.037 8.06434   1 
   5   2   9 386.026 10.4855  -2 
  -5  -2   5 386.026 10.4855   1 
   4   2   8 118.577 5.73110  -2 
  -4  -2   5 118.577 5.73110   1 
   3   2   8 970.155 23.5743  -2 
  -3  -2   5 970.155 23.5743   1 
   2   2   8 1899.32 45.6068  -2 
  -2  -2   5 1899.32 45.6068   1 
   1   2   7 166.016 5.61314  -2 
  -1  -2   5 166.016 5.61314   1 
   0   2   7 819.315 18.5638  -2 
   0  -2   5 819.315 18.5638   1 
  -1   2   6 1278.91 30.6647  -2 
   1  -2   5 1278.91 30.6647   1 
  -2   2   6 456.737 12.6905  -2 
   2  -2   5 456.737 12.6905   1 
  -3   2   6 1097.43 65.9132  -2 
   3  -2   5 1097.43 65.9132   1 
  -4   2   5 371.999 10.7081  -2 
   4  -2   5 371.999 10.7081   1 
  -5   2   5 92.3107 5.30315  -2 
   5  -2   5 92.3107 5.30315   1 
  -6   2   4 121.735 5.52326  -2 
   6  -2   5 121.735 5.52326   1 
  -7   2   4 506.686 14.7143  -2 
   7  -2   5 506.686 14.7143   1 
   8  -2   5 729.583 46.7139   1 
  -9   2   3 50.9680 5.42613  -2 
   9  -2   5 50.9680 5.42613   1 
 -10   2   3 937.344 60.6137  -2 
  10  -2   5 937.344 60.6137   1 
 -11   2   2 48.9737 12.4359  -2 
  11  -2   5 48.9737 12.4359   1 
 -12   2   2 196.060 16.4197  -2 
  12  -2   5 196.060 16.4197   1 
 -14   2   1 74.2814 14.1832  -2 
  14  -2   5 74.2814 14.1832   1 
  13   1  11 373.072 35.3586  -2 
 -13  -1   5 373.072 35.3586   1 
  12   1  11 10.0478 14.9855  -2 
 -12  -1   5 10.0478 14.9855   1 
  11   1  10 268.718 28.4142  -2 
 -11  -1   5 268.718 28.4142   1 
  10   1  10 119.784 8.31044  -2 
 -10  -1   5 119.784 8.31044   1 
   9   1  10 278.626 25.3370  -2 
  -9  -1   5 278.626 25.3370   1 
   8   1   9 175.144 9.19822  -2 
  -8  -1   5 175.144 9.19822   1 
   7   1   9 435.993 13.7155  -2 
  -7  -1   5 435.993 13.7155   1 
   6   1   8 415.665 11.1733  -2 
  -6  -1   5 415.665 11.1733   1 
   5   1   8 145.437 4.86338  -2 
  -5  -1   5 145.437 4.86338   1 
  -4  -1   5 694.661 20.8570   1 
   3   1   7 1001.36 24.2912  -2 
  -3  -1   5 1001.36 24.2912   1 
   2   1   7 1542.26 36.7656  -2 
  -2  -1   5 1542.26 36.7656   1 
   1   1   6 222.577 6.91767  -2 
  -1  -1   5 222.577 6.91767   1 
   0   1   6 592.153 13.5662  -2 
   0  -1   5 592.153 13.5662   1 
  -1   1   5 242.867 17.9350  -2 
   1  -1   5 242.867 17.9350   1 
  -2   1   5 647.340 17.3864  -2 
   2  -1   5 647.340 17.3864   1 
  -3   1   5 114.925 5.75969  -2 
   3  -1   5 114.925 5.75969   1 
  -4   1   4 913.704 24.3201  -2 
   4  -1   5 913.704 24.3201   1 
  -5   1   4 814.494 25.1610  -2 
   5  -1   5 814.494 25.1610   1 
  -6   1   3 438.746 16.5442  -2 
   6  -1   5 438.746 16.5442   1 
  -7   1   3 85.6079 4.01707  -2 
   7  -1   5 85.6079 4.01707   1 
  -8   1   3 252.816 21.2925  -2 
   8  -1   5 252.816 21.2925   1 
  -9   1   2 75.3883 6.85704  -2 
   9  -1   5 75.3883 6.85704   1 
 -10   1   2 50.0151 8.67977  -2 
  10  -1   5 50.0151 8.67977   1 
 -12   1   1 380.927 17.9850  -2 
  12  -1   5 380.927 17.9850   1 
 -14   1   0 322.328 23.3296  -2 
  14  -1   5 322.328 23.3296   1 
  14   0  11 -5.3743 33.4620  -2 
 -14   0   5 -5.3743 33.4620   1 
  12   0  10 257.471 13.6559  -2 
 -12   0   5 257.471 13.6559   1 
  10   0   9 19.2479 7.78933  -2 
 -10   0   5 19.2479 7.78933   1 
   9   0   9 293.765 15.5731  -2 
  -9   0   5 293.765 15.5731   1 
   8   0   8 410.663 15.7579  -2 
  -8   0   5 410.663 15.7579   1 
   7   0   8 147.120 6.48626  -2 
  -7   0   5 147.120 6.48626   1 
   6   0   7 311.710 13.1179  -2 
  -6   0   5 311.710 13.1179   1 
   5   0   7 822.781 20.4321  -2 
  -5   0   5 822.781 20.4321   1 
   4   0   7 298.413 8.42494  -2 
  -4   0   5 298.413 8.42494   1 
   3   0   6 1199.91 28.7353  -2 
  -3   0   5 1199.91 28.7353   1 
   2   0   6 239.950 6.12977  -2 
  -2   0   5 239.950 6.12977   1 
   1   0   5 634.498 18.9751  -2 
  -1   0   5 634.498 18.9751   1 
   0   0   5 4840.15 104.794  -2 
   0   0   5 4840.15 104.794   1 
  -1   0   5 171.621 11.2294  -2 
   1   0   5 171.621 11.2294   1 
  -2   0   4 1399.58 36.3275  -2 
   2   0   5 1399.58 36.3275   1 
  -3   0   4 260.646 8.88836  -2 
   3   0   5 260.646 8.88836   1 
  -4   0   3 294.262 10.7784  -2 
   4   0   5 294.262 10.7784   1 
  -5   0   3 82.8440 3.63713  -2 
   5   0   5 82.8440 3.63713   1 
  -6   0   3 213.086 11.9905  -2 
   6   0   5 213.086 11.9905   1 
  -7   0   2 854.050 23.2251  -2 
   7   0   5 854.050 23.2251   1 
  -8   0   2 891.241 41.0769  -2 
   8   0   5 891.241 41.0769   1 
  -9   0   1 272.117 13.3369  -2 
   9   0   5 272.117 13.3369   1 
 -10   0   1 680.061 20.6686  -2 
  10   0   5 680.061 20.6686   1 
  12   0   0 54.8069 8.93119  -2 
  12   0   5 54.8069 8.93119   1 
  15   0   1 96.9631 16.2708  -2 
  15   0   5 96.9631 16.2708   1 
  14  -1  10 125.473 21.0389  -2 
 -14   1   5 125.473 21.0389   1 
  12  -1   9 229.723 13.2174  -2 
 -12   1   5 229.723 13.2174   1 
  10  -1   8 325.101 14.9586  -2 
 -10   1   5 325.101 14.9586   1 
   9  -1   8 212.442 11.0476  -2 
  -9   1   5 212.442 11.0476   1 
   8  -1   7 203.073 12.5406  -2 
  -8   1   5 203.073 12.5406   1 
   7  -1   7 299.204 9.96837  -2 
  -7   1   5 299.204 9.96837   1 
   6  -1   7 358.514 12.9531  -2 
  -6   1   5 358.514 12.9531   1 
   5  -1   6 837.294 23.1557  -2 
  -5   1   5 837.294 23.1557   1 
   4  -1   6 1035.88 28.0878  -2 
  -4   1   5 1035.88 28.0878   1 
   3  -1   5 184.128 6.48856  -2 
  -3   1   5 184.128 6.48856   1 
   2  -1   5 1010.04 22.4549  -2 
  -2   1   5 1010.04 22.4549   1 
   1  -1   5 226.846 17.4043  -2 
  -1   1   5 226.846 17.4043   1 
   0  -1   4 821.357 24.1684  -2 
   0   1   5 821.357 24.1684   1 
  -1  -1   4 1164.95 30.3689  -2 
   1   1   5 1164.95 30.3689   1 
  -2  -1   3 1975.39 56.8715  -2 
   2   1   5 1975.39 56.8715   1 
  -3  -1   3 287.774 8.13721  -2 
   3   1   5 287.774 8.13721   1 
  -4  -1   2 833.277 46.5366  -2 
   4   1   5 833.277 46.5366   1 
  -5  -1   2 1214.85 31.9338  -2 
   5   1   5 1214.85 31.9338   1 
  -6  -1   2 990.931 26.6895  -2 
   6   1   5 990.931 26.6895   1 
  -7  -1   1 15.1157 3.64117  -2 
   7   1   5 15.1157 3.64117   1 
  -8  -1   1 507.695 14.7340  -2 
   8   1   5 507.695 14.7340   1 
   9   1   0 9.98113 13.1004  -2 
   9   1   5 9.98113 13.1004   1 
  10   1   0 30.1553 5.56004  -2 
  10   1   5 30.1553 5.56004   1 
  12   1   1 398.940 18.6650  -2 
  12   1   5 398.940 18.6650   1 
  13   1   1 340.703 31.5298  -2 
  13   1   5 340.703 31.5298   1 
  15   1   2 197.697 18.7554  -2 
  15   1   5 197.697 18.7554   1 
  14  -2   9 59.6258 11.0906  -2 
 -14   2   5 59.6258 11.0906   1 
  12  -2   8 119.191 11.5570  -2 
 -12   2   5 119.191 11.5570   1 
  11  -2   8 39.2151 15.5736  -2 
 -11   2   5 39.2151 15.5736   1 
  10  -2   7 221.969 17.4826  -2 
 -10   2   5 221.969 17.4826   1 
   9  -2   7 312.584 13.2921  -2 
  -9   2   5 312.584 13.2921   1 
   7  -2   6 124.800 7.36826  -2 
  -7   2   5 124.800 7.36826   1 
   6  -2   6 1627.66 44.0448  -2 
  -6   2   5 1627.66 44.0448   1 
   5  -2   5 118.213 5.45841  -2 
  -5   2   5 118.213 5.45841   1 
   4  -2   5 357.660 12.3668  -2 
  -4   2   5 357.660 12.3668   1 
   3  -2   4 361.106 24.1457  -2 
  -3   2   5 361.106 24.1457   1 
   2  -2   4 115.793 4.69040  -2 
  -2   2   5 115.793 4.69040   1 
   1  -2   4 1177.31 40.9417  -2 
  -1   2   5 1177.31 40.9417   1 
   0  -2   3 151.701 4.05425  -2 
   0   2   5 151.701 4.05425   1 
  -1  -2   3 255.415 6.13292  -2 
   1   2   5 255.415 6.13292   1 
   2   2   5 3015.70 77.4578   1 
  -3  -2   2 81.1928 2.66825  -2 
   3   2   5 81.1928 2.66825   1 
  -4  -2   2 2483.33 134.042  -2 
   4   2   5 2483.33 134.042   1 
  -5  -2   1 121.870 5.43260  -2 
   5   2   5 121.870 5.43260   1 
  -6  -2   1 28.2335 3.32972  -2 
   6   2   5 28.2335 3.32972   1 
   7   2   0 304.839 9.70463  -2 
   7   2   5 304.839 9.70463   1 
   8   2   0 255.888 8.33511  -2 
   8   2   5 255.888 8.33511   1 
   9   2   0 337.621 26.2936  -2 
   9   2   5 337.621 26.2936   1 
  10   2   1 632.601 21.4744  -2 
  10   2   5 632.601 21.4744   1 
  11   2   1 513.257 27.3250  -2 
  11   2   5 513.257 27.3250   1 
  13   2   2 32.8068 9.23928  -2 
  13   2   5 32.8068 9.23928   1 
  15   2   3 74.3752 15.6021  -2 
  15   2   5 74.3752 15.6021   1 
  14  -3   8 105.081 12.6147  -2 
 -14   3   5 105.081 12.6147   1 
  13  -3   8 64.1550 33.5064  -2 
 -13   3   5 64.1550 33.5064   1 
  12  -3   7 396.629 25.8584  -2 
 -12   3   5 396.629 25.8584   1 
  11  -3   7 27.0997 8.53786  -2 
 -11   3   5 27.0997 8.53786   1 
  10  -3   6 431.957 44.0256  -2 
 -10   3   5 431.957 44.0256   1 
   9  -3   6 156.550 11.1873  -2 
  -9   3   5 156.550 11.1873   1 
   8  -3   6 58.7907 9.33910  -2 
  -8   3   5 58.7907 9.33910   1 
   7  -3   5 184.066 9.24688  -2 
  -7   3   5 184.066 9.24688   1 
   6  -3   5 672.780 22.0959  -2 
  -6   3   5 672.780 22.0959   1 
   5  -3   4 890.770 32.1521  -2 
  -5   3   5 890.770 32.1521   1 
   4  -3   4 813.847 25.3205  -2 
  -4   3   5 813.847 25.3205   1 
   3  -3   4 224.314 19.3774  -2 
  -3   3   5 224.314 19.3774   1 
   2  -3   3 1432.02 41.8427  -2 
  -2   3   5 1432.02 41.8427   1 
   1  -3   3 73.2842 2.89794  -2 
  -1   3   5 73.2842 2.89794   1 
   0  -3   2 362.375 24.8829  -2 
   0   3   5 362.375 24.8829   1 
  -1  -3   2 288.162 7.24477  -2 
   1   3   5 288.162 7.24477   1 
   2   3   5 1057.27 23.1581   1 
  -3  -3   1 763.631 16.9581  -2 
   3   3   5 763.631 16.9581   1 
  -4  -3   1 999.941 29.5558  -2 
   4   3   5 999.941 29.5558   1 
   5   3   0 2060.98 70.9339  -2 
   5   3   5 2060.98 70.9339   1 
   6   3   0 1777.07 46.4799  -2 
   6   3   5 1777.07 46.4799   1 
   7   3   5 496.456 31.9644   1 
   8   3   1 266.108 8.62760  -2 
   8   3   5 266.108 8.62760   1 
   9   3   1 88.0072 10.0370  -2 
   9   3   5 88.0072 10.0370   1 
  10   3   2 75.0438 7.39145  -2 
  10   3   5 75.0438 7.39145   1 
  11   3   2 195.130 14.5856  -2 
  11   3   5 195.130 14.5856   1 
  13   3   3 881.569 29.7486  -2 
  13   3   5 881.569 29.7486   1 
  15   3   4 286.855 32.7524  -2 
  15   3   5 286.855 32.7524   1 
  13  -4   7 53.3751 15.8220  -2 
 -13   4   5 53.3751 15.8220   1 
  11  -4   6 61.1709 8.76002  -2 
 -11   4   5 61.1709 8.76002   1 
   9  -4   5 71.0037 7.96760  -2 
  -9   4   5 71.0037 7.96760   1 
   8  -4   5 734.352 24.9712  -2 
  -8   4   5 734.352 24.9712   1 
   7  -4   4 390.995 14.9106  -2 
  -7   4   5 390.995 14.9106   1 
   6  -4   4 589.017 19.7085  -2 
  -6   4   5 589.017 19.7085   1 
  -5   4   5 333.220 22.3512   1 
   4  -4   3 173.369 7.20769  -2 
  -4   4   5 173.369 7.20769   1 
   3  -4   3 107.335 4.91897  -2 
  -3   4   5 107.335 4.91897   1 
   2  -4   2 392.276 10.9004  -2 
  -2   4   5 392.276 10.9004   1 
   1  -4   2 803.229 19.4392  -2 
  -1   4   5 803.229 19.4392   1 
   0   4   5 855.700 20.4644   1 
  -1  -4   1 72.1835 2.76388  -2 
   1   4   5 72.1835 2.76388   1 
  -2  -4   1 906.979 58.6771  -2 
   2   4   5 906.979 58.6771   1 
   3   4   0 199.542 6.12148  -2 
   3   4   5 199.542 6.12148   1 
   4   4   0 471.717 10.8647  -2 
   4   4   5 471.717 10.8647   1 
   5   4   1 194.459 8.93217  -2 
   5   4   5 194.459 8.93217   1 
   6   4   1 279.454 8.44788  -2 
   6   4   5 279.454 8.44788   1 
   7   4   1 256.760 9.52713  -2 
   7   4   5 256.760 9.52713   1 
   8   4   2 769.664 19.1785  -2 
   8   4   5 769.664 19.1785   1 
   9   4   2 878.467 28.0394  -2 
   9   4   5 878.467 28.0394   1 
  10   4   3 403.315 30.6997  -2 
  10   4   5 403.315 30.6997   1 
  11   4   3 668.816 22.6627  -2 
  11   4   5 668.816 22.6627   1 
  13   4   4 106.682 9.78095  -2 
  13   4   5 106.682 9.78095   1 
  14   4   4 -4.6683 19.3878  -2 
  14   4   5 -4.6683 19.3878   1 
  13  -5   6 41.6593 10.9416  -2 
 -13   5   5 41.6593 10.9416   1 
  11  -5   5 23.1993 8.79803  -2 
 -11   5   5 23.1993 8.79803   1 
  10  -5   5 476.858 49.1420  -2 
  10  -5   4 476.858 49.1420  -2 
 -10   5   5 476.858 49.1420   1 
  10  -5   5 496.533 37.9699  -2 
 -10   5   5 496.533 37.9699   1 
   9  -5   4 9.97010 9.86133  -2 
  -9   5   5 9.97010 9.86133   1 
   8  -5   4 39.4200 8.11043  -2 
  -8   5   5 39.4200 8.11043   1 
   6  -5   3 704.994 26.1357  -2 
  -6   5   5 704.994 26.1357   1 
   5  -5   3 31.3942 5.12347  -2 
  -5   5   5 31.3942 5.12347   1 
   4  -5   2 926.818 25.0676  -2 
  -4   5   5 926.818 25.0676   1 
   3  -5   2 819.042 24.5793  -2 
  -3   5   5 819.042 24.5793   1 
   2  -5   1 350.579 11.9924  -2 
  -2   5   5 350.579 11.9924   1 
   1  -5   1 34.4206 1.88481  -2 
  -1   5   5 34.4206 1.88481   1 
   0   5   5 29.3138 1.29885   1 
   1   5   0 13.8470 1.94826  -2 
   1   5   5 13.8470 1.94826   1 
   2   5   0 70.9751 2.99321  -2 
   2   5   5 70.9751 2.99321   1 
   3   5   1 384.075 26.6572  -2 
   3   5   5 384.075 26.6572   1 
   4   5   1 1461.64 34.7253  -2 
   4   5   5 1461.64 34.7253   1 
   5   5   1 3300.81 207.054  -2 
   5   5   5 3300.81 207.054   1 
   6   5   2 668.386 16.5504  -2 
   6   5   5 668.386 16.5504   1 
   7   5   2 868.206 21.3647  -2 
   7   5   5 868.206 21.3647   1 
   8   5   3 41.2157 3.64126  -2 
   8   5   5 41.2157 3.64126   1 
   9   5   3 355.494 11.1430  -2 
   9   5   5 355.494 11.1430   1 
  11   5   4 42.5678 6.55234  -2 
  11   5   5 42.5678 6.55234   1 
  13   5   5 431.372 36.2522  -2 
  13   5   5 431.372 36.2522   1 
  14   5   5 47.7503 13.1218  -2 
  14   5   5 47.7503 13.1218   1 
  13  -6   5 -3.7334 8.01125  -2 
 -13   6   5 -3.7334 8.01125   1 
  11  -6   4 152.794 12.6341  -2 
 -11   6   5 152.794 12.6341   1 
  10  -6   4 102.692 15.7176  -2 
 -10   6   5 102.692 15.7176   1 
   9  -6   3 107.949 28.0390  -2 
  -9   6   5 107.949 28.0390   1 
   8  -6   3 439.018 19.4719  -2 
  -8   6   5 439.018 19.4719   1 
   6  -6   2 174.776 8.50402  -2 
  -6   6   5 174.776 8.50402   1 
   5  -6   2 272.809 10.6957  -2 
  -5   6   5 272.809 10.6957   1 
   4  -6   1 21.2360 3.80364  -2 
  -4   6   5 21.2360 3.80364   1 
   3  -6   1 56.4738 3.33462  -2 
  -3   6   5 56.4738 3.33462   1 
   2  -6   1 982.748 60.3487  -2 
  -2   6   5 982.748 60.3487   1 
  -1   6   0 1506.70 33.1059  -2 
  -1   6   5 1506.70 33.1059   1 
   0   6   0 828.345 20.0371  -2 
   0   6   5 828.345 20.0371   1 
   1   6   1 1285.44 30.4537  -2 
   1   6   5 1285.44 30.4537   1 
   2   6   1 1971.36 42.9361  -2 
   2   6   5 1971.36 42.9361   1 
   3   6   5 1257.73 29.4962   1 
   4   6   2 141.619 4.74484  -2 
   4   6   5 141.619 4.74484   1 
   5   6   2 3.58512 3.31111  -2 
   5   6   5 3.58512 3.31111   1 
   6   6   3 104.742 4.66456  -2 
   6   6   5 104.742 4.66456   1 
   7   6   3 854.451 25.9219  -2 
   7   6   5 854.451 25.9219   1 
   8   6   4 454.849 32.1603  -2 
   8   6   5 454.849 32.1603   1 
   9   6   4 1118.00 27.5225  -2 
   9   6   5 1118.00 27.5225   1 
  10   6   4 365.062 28.7028  -2 
  10   6   5 365.062 28.7028   1 
  11   6   5 1142.78 36.4597  -2 
  11   6   5 1142.78 36.4597   1 
  12   6   5 41.1980 11.2807  -2 
  12   6   5 41.1980 11.2807   1 
  14   6   6 -7.9752 8.64301  -2 
  14   6   5 -7.9752 8.64301   1 
  16   6   7 34.4723 26.3876  -2 
  16   6   5 34.4723 26.3876   1 
  13  -7   4 133.133 13.1439  -2 
 -13   7   5 133.133 13.1439   1 
  12  -7   4 247.324 23.5554  -2 
 -12   7   5 247.324 23.5554   1 
  11  -7   3 115.410 22.6969  -2 
 -11   7   5 115.410 22.6969   1 
  10  -7   3 146.583 10.7839  -2 
 -10   7   5 146.583 10.7839   1 
   9  -7   2 52.9057 29.1073  -2 
  -9   7   5 52.9057 29.1073   1 
   8  -7   2 112.864 10.2075  -2 
  -8   7   5 112.864 10.2075   1 
   7  -7   2 256.124 13.5571  -2 
  -7   7   5 256.124 13.5571   1 
   6  -7   1 228.000 11.2895  -2 
  -6   7   5 228.000 11.2895   1 
   5  -7   1 88.8673 5.91350  -2 
  -5   7   5 88.8673 5.91350   1 
  -4   7   0 872.998 53.1300  -2 
  -4   7   5 872.998 53.1300   1 
  -3   7   0 1890.78 44.8888  -2 
  -3   7   5 1890.78 44.8888   1 
  -2   7   0 734.189 20.4301  -2 
  -2   7   5 734.189 20.4301   1 
  -1   7   1 1442.85 27.9380  -2 
  -1   7   5 1442.85 27.9380   1 
   0   7   1 45.0688 2.18430  -2 
   0   7   5 45.0688 2.18430   1 
   1   7   2 57.8632 5.72286  -2 
   1   7   5 57.8632 5.72286   1 
   2   7   2 19.1645 1.53922  -2 
   2   7   5 19.1645 1.53922   1 
   3   7   5 344.798 8.86074   1 
   4   7   3 34.9106 2.71142  -2 
   4   7   5 34.9106 2.71142   1 
   5   7   3 1868.65 44.4250  -2 
   5   7   5 1868.65 44.4250   1 
   6   7   4 863.478 23.3309  -2 
   6   7   5 863.478 23.3309   1 
   7   7   4 1262.18 30.5281  -2 
   7   7   5 1262.18 30.5281   1 
   9   7   5 281.604 9.32028  -2 
   9   7   5 281.604 9.32028   1 
  10   7   5 -9.3030 5.77226  -2 
  10   7   5 -9.3030 5.77226   1 
  11   7   6 43.1744 8.54703  -2 
  11   7   5 43.1744 8.54703   1 
  12   7   6 127.559 10.8750  -2 
  12   7   5 127.559 10.8750   1 
  14   7   7 47.6567 11.2578  -2 
  14   7   5 47.6567 11.2578   1 
  12  -8   3 30.8405 11.1871  -2 
 -12   8   5 30.8405 11.1871   1 
  10  -8   2 22.1229 7.03884  -2 
 -10   8   5 22.1229 7.03884   1 
   9  -8   1 263.500 37.3243  -2 
  -9   8   5 263.500 37.3243   1 
   8  -8   1 553.454 23.7835  -2 
  -8   8   5 553.454 23.7835   1 
   7  -8   1 274.028 14.7554  -2 
  -7   8   5 274.028 14.7554   1 
  -6   8   0 554.742 37.2049  -2 
  -6   8   5 554.742 37.2049   1 
  -5   8   0 282.223 10.8585  -2 
  -5   8   5 282.223 10.8585   1 
  -4   8   0 23.0349 7.51158  -2 
  -4   8   5 23.0349 7.51158   1 
  -3   8   1 173.552 5.13715  -2 
  -3   8   5 173.552 5.13715   1 
  -2   8   1 227.855 5.77954  -2 
  -2   8   5 227.855 5.77954   1 
  -1   8   2 1815.86 33.0509  -2 
  -1   8   5 1815.86 33.0509   1 
   0   8   2 1037.84 21.6355  -2 
   0   8   5 1037.84 21.6355   1 
   1   8   5 790.151 16.4642   1 
   2   8   3 215.778 6.10283  -2 
   2   8   5 215.778 6.10283   1 
   3   8   3 2091.43 49.4342  -2 
   3   8   5 2091.43 49.4342   1 
   4   8   4 171.003 5.48229  -2 
   4   8   5 171.003 5.48229   1 
   5   8   4 471.669 12.1657  -2 
   5   8   5 471.669 12.1657   1 
   6   8   5 15.1917 5.38870  -2 
   6   8   5 15.1917 5.38870   1 
   7   8   5 379.607 10.3163  -2 
   7   8   5 379.607 10.3163   1 
   8   8   5 25.0502 4.96156  -2 
   8   8   5 25.0502 4.96156   1 
   9   8   6 663.990 19.3785  -2 
   9   8   5 663.990 19.3785   1 
  10   8   6 651.510 21.9010  -2 
  10   8   5 651.510 21.9010   1 
  12   8   7 80.0014 9.04342  -2 
  12   8   5 80.0014 9.04342   1 
  14   8   8 61.4506 15.1400  -2 
  14   8   5 61.4506 15.1400   1 
  12  -9   2 96.5322 11.9424  -2 
 -12   9   5 96.5322 11.9424   1 
  10  -9   1 100.190 10.8948  -2 
 -10   9   5 100.190 10.8948   1 
   9  -9   1 126.998 16.2567  -2 
  -9   9   5 126.998 16.2567   1 
  -8   9   0 -5.8917 12.8882  -2 
  -8   9   5 -5.8917 12.8882   1 
  -7   9   0 128.686 10.1427  -2 
  -7   9   5 128.686 10.1427   1 
  -5   9   1 298.483 11.6186  -2 
  -5   9   5 298.483 11.6186   1 
  -4   9   1 458.668 13.6147  -2 
  -4   9   5 458.668 13.6147   1 
  -3   9   2 1920.73 45.9014  -2 
  -3   9   5 1920.73 45.9014   1 
  -2   9   2 289.193 6.64790  -2 
  -2   9   5 289.193 6.64790   1 
  -1   9   3 3034.54 88.9202  -2 
  -1   9   5 3034.54 88.9202   1 
   0   9   3 210.019 4.91544  -2 
   0   9   5 210.019 4.91544   1 
   1   9   3 42.3290 2.74340  -2 
   1   9   5 42.3290 2.74340   1 
   2   9   4 54.9135 2.86371  -2 
   2   9   5 54.9135 2.86371   1 
   3   9   4 240.083 6.33443  -2 
   3   9   5 240.083 6.33443   1 
   4   9   5 203.215 7.13772  -2 
   4   9   5 203.215 7.13772   1 
   5   9   5 754.626 17.1607  -2 
   5   9   5 754.626 17.1607   1 
   6   9   5 139.645 6.15413  -2 
   6   9   5 139.645 6.15413   1 
   7   9   6 462.880 12.4179  -2 
   7   9   5 462.880 12.4179   1 
   8   9   6 782.378 19.8998  -2 
   8   9   5 782.378 19.8998   1 
   9   9   7 601.746 29.1430  -2 
   9   9   5 601.746 29.1430   1 
  10   9   7 20.1899 4.32150  -2 
  10   9   5 20.1899 4.32150   1 
  12   9   8 132.890 11.4819  -2 
  12   9   5 132.890 11.4819   1 
  15   9   9 312.908 22.0697  -2 
  15   9   5 312.908 22.0697   1 
  12 -10   1 32.1454 32.5853  -2 
 -12  10   5 32.1454 32.5853   1 
 -10  10   0 61.3991 15.5093  -2 
 -10  10   5 61.3991 15.5093   1 
  -9  10   0 471.471 27.4741  -2 
  -9  10   5 471.471 27.4741   1 
  -8  10   1 430.592 40.9359  -2 
  -8  10   5 430.592 40.9359   1 
  -7  10   1 474.837 18.3563  -2 
  -7  10   5 474.837 18.3563   1 
  -5  10   2 1022.80 37.1388  -2 
  -5  10   5 1022.80 37.1388   1 
  -4  10   2 43.5848 4.18073  -2 
  -4  10   5 43.5848 4.18073   1 
  -3  10   3 18.2040 5.79299  -2 
  -3  10   5 18.2040 5.79299   1 
  -2  10   3 13.6314 1.78012  -2 
  -2  10   5 13.6314 1.78012   1 
  -1  10   3 2418.88 52.6517  -2 
  -1  10   5 2418.88 52.6517   1 
   0  10   4 425.171 8.61299  -2 
   0  10   5 425.171 8.61299   1 
   1  10   4 1621.05 35.1559  -2 
   1  10   5 1621.05 35.1559   1 
   2  10   5 946.915 22.9935  -2 
   2  10   5 946.915 22.9935   1 
   3  10   5 624.120 14.3798  -2 
   3  10   5 624.120 14.3798   1 
   4  10   5 367.606 25.1788  -2 
   4  10   5 367.606 25.1788   1 
   5  10   6 464.357 11.1718  -2 
   5  10   5 464.357 11.1718   1 
   6  10   6 72.9158 4.36750  -2 
   6  10   5 72.9158 4.36750   1 
   7  10   7 316.488 10.4214  -2 
   7  10   5 316.488 10.4214   1 
   8  10   7 81.4875 5.30716  -2 
   8  10   5 81.4875 5.30716   1 
  10  10   8 564.543 19.1634  -2 
  10  10   5 564.543 19.1634   1 
  11  10   8 317.654 28.3569  -2 
  11  10   5 317.654 28.3569   1 
  12  10   9 298.403 16.5972  -2 
  12  10   5 298.403 16.5972   1 
  13  10   9 170.310 16.6189  -2 
  13  10   5 170.310 16.6189   1 
  15  10  10 21.9794 10.1561  -2 
  15  10   5 21.9794 10.1561   1 
 -11  11   0 173.264 31.0057  -2 
 -11  11   5 173.264 31.0057   1 
  -9  11   1 205.336 12.6896  -2 
  -9  11   5 205.336 12.6896   1 
  -8  11   2 -4.2781 29.6451  -2 
  -8  11   5 -4.2781 29.6451   1 
  -7  11   2 6.93036 9.98300  -2 
  -7  11   5 6.93036 9.98300   1 
  -6  11   2 9.12948 19.8494  -2 
  -6  11   5 9.12948 19.8494   1 
  -5  11   3 481.260 33.7857  -2 
  -5  11   5 481.260 33.7857   1 
  -4  11   3 122.728 5.59139  -2 
  -4  11   5 122.728 5.59139   1 
  -2  11   4 588.437 11.6898  -2 
  -2  11   5 588.437 11.6898   1 
  -1  11   4 718.861 14.0625  -2 
  -1  11   5 718.861 14.0625   1 
   0  11   5 357.713 7.67444  -2 
   0  11   5 357.713 7.67444   1 
   1  11   5 138.499 4.58751  -2 
   1  11   5 138.499 4.58751   1 
   2  11   6 22.8153 5.26844  -2 
   2  11   5 22.8153 5.26844   1 
   3  11   6 594.133 13.8499  -2 
   3  11   5 594.133 13.8499   1 
   4  11   6 317.770 8.33572  -2 
   4  11   5 317.770 8.33572   1 
   5  11   7 1905.87 41.7692  -2 
   5  11   5 1905.87 41.7692   1 
   6  11   7 106.775 5.53801  -2 
   6  11   5 106.775 5.53801   1 
   7  11   8 903.029 40.2917  -2 
   7  11   5 903.029 40.2917   1 
   8  11   8 859.397 21.3818  -2 
   8  11   5 859.397 21.3818   1 
   9  11   8 191.507 19.8489  -2 
   9  11   5 191.507 19.8489   1 
  10  11   9 142.929 7.76548  -2 
  10  11   5 142.929 7.76548   1 
  11  11   9 78.1961 17.3510  -2 
  11  11   5 78.1961 17.3510   1 
  13  11  10 113.206 11.5035  -2 
  13  11   5 113.206 11.5035   1 
  15  11  11 43.4951 16.0466  -2 
  15  11   5 43.4951 16.0466   1 
  -9  12   2 248.243 17.4408  -2 
  -9  12   5 248.243 17.4408   1 
  -8  12   3 299.841 40.7663  -2 
  -8  12   5 299.841 40.7663   1 
  -7  12   3 540.552 30.6842  -2 
  -7  12   5 540.552 30.6842   1 
  -6  12   3 275.657 18.5454  -2 
  -6  12   5 275.657 18.5454   1 
  -4  12   4 79.8225 4.89776  -2 
  -4  12   5 79.8225 4.89776   1 
  -3  12   4 97.0574 17.6220  -2 
  -3  12   5 97.0574 17.6220   1 
  -2  12   5 24.5397 2.67036  -2 
  -2  12   5 24.5397 2.67036   1 
  -1  12   5 467.178 9.77631  -2 
  -1  12   5 467.178 9.77631   1 
   0  12   5 445.904 30.8413  -2 
   0  12   5 445.904 30.8413   1 
   0  12   6 548.185 14.4130  -2 
   0  12   5 548.185 14.4130   1 
   1  12   6 735.251 14.8852  -2 
   1  12   5 735.251 14.8852   1 
   2  12   6 1281.24 30.8317  -2 
   2  12   5 1281.24 30.8317   1 
   3  12   7 1017.49 23.0073  -2 
   3  12   5 1017.49 23.0073   1 
   4  12   7 135.301 4.84555  -2 
   4  12   5 135.301 4.84555   1 
   5  12   8 180.872 6.77862  -2 
   5  12   5 180.872 6.77862   1 
   6  12   8 39.0532 3.54471  -2 
   6  12   5 39.0532 3.54471   1 
   7  12   8 3.79212 11.0944  -2 
   7  12   5 3.79212 11.0944   1 
   8  12   9 360.620 11.8499  -2 
   8  12   5 360.620 11.8499   1 
   9  12   9 318.369 25.9682  -2 
   9  12   5 318.369 25.9682   1 
  10  12  10 704.036 27.9002  -2 
  10  12   5 704.036 27.9002   1 
  11  12  10 322.668 13.7191  -2 
  11  12   5 322.668 13.7191   1 
  13  12  11 118.603 11.5411  -2 
  13  12   5 118.603 11.5411   1 
  -9  13   3 237.430 30.8602  -2 
  -9  13   5 237.430 30.8602   1 
  -8  13   3 47.9366 22.8496  -2 
  -8  13   5 47.9366 22.8496   1 
  -6  13   4 105.054 10.0636  -2 
  -6  13   5 105.054 10.0636   1 
  -4  13   5 255.869 10.4492  -2 
  -4  13   5 255.869 10.4492   1 
  -3  13   5 343.272 10.4397  -2 
  -3  13   5 343.272 10.4397   1 
  -2  13   6 465.506 16.3137  -2 
  -2  13   5 465.506 16.3137   1 
  -1  13   6 669.690 12.7308  -2 
  -1  13   5 669.690 12.7308   1 
   1  13   7 133.914 4.56630  -2 
   1  13   5 133.914 4.56630   1 
   2  13   7 33.1941 4.01394  -2 
   2  13   5 33.1941 4.01394   1 
   3  13   8 50.2606 3.77401  -2 
   3  13   5 50.2606 3.77401   1 
   4  13   8 799.435 19.9333  -2 
   4  13   5 799.435 19.9333   1 
   6  13   9 1204.74 29.1741  -2 
   6  13   5 1204.74 29.1741   1 
   7  13   9 959.046 34.2237  -2 
   7  13   5 959.046 34.2237   1 
   8  13  10 918.278 25.7051  -2 
   8  13   5 918.278 25.7051   1 
   9  13  10 133.991 7.73191  -2 
   9  13   5 133.991 7.73191   1 
  11  13  11 17.6417 5.00760  -2 
  11  13   5 17.6417 5.00760   1 
  13  13  12 1.53241 20.1081  -2 
  13  13   5 1.53241 20.1081   1 
  14  13  12 341.409 24.4439  -2 
  14  13   5 341.409 24.4439   1 
  -8  14   4 92.1094 25.8766  -2 
  -8  14   5 92.1094 25.8766   1 
  -7  14   5 514.410 49.2380  -2 
  -7  14   5 514.410 49.2380   1 
  -6  14   5 86.4505 11.0981  -2 
  -6  14   5 86.4505 11.0981   1 
  -4  14   6 119.800 10.4354  -2 
  -4  14   5 119.800 10.4354   1 
  -3  14   6 7.73689 3.58656  -2 
  -3  14   5 7.73689 3.58656   1 
  -1  14   7 287.489 6.84759  -2 
  -1  14   5 287.489 6.84759   1 
   0  14   7 531.898 25.8967  -2 
   0  14   5 531.898 25.8967   1 
   1  14   8 259.002 7.29878  -2 
   1  14   5 259.002 7.29878   1 
   2  14   8 1213.26 27.4323  -2 
   2  14   5 1213.26 27.4323   1 
   3  14   9 738.808 32.5008  -2 
   3  14   5 738.808 32.5008   1 
   4  14   9 824.012 20.5514  -2 
   4  14   5 824.012 20.5514   1 
   5  14   9 372.597 19.6389  -2 
   5  14   5 372.597 19.6389   1 
   6  14  10 258.859 8.69802  -2 
   6  14   5 258.859 8.69802   1 
   7  14  10 16.7114 5.13164  -2 
   7  14   5 16.7114 5.13164   1 
   8  14  11 194.353 15.1435  -2 
   8  14   5 194.353 15.1435   1 
   9  14  11 29.9705 5.00025  -2 
   9  14   5 29.9705 5.00025   1 
  11  14  12 232.032 10.3206  -2 
  11  14   5 232.032 10.3206   1 
  12  14  12 343.940 31.7990  -2 
  12  14   5 343.940 31.7990   1 
  14  14  13 118.919 13.7906  -2 
  14  14   5 118.919 13.7906   1 
  -5  15   6 122.100 15.3188  -2 
  -5  15   5 122.100 15.3188   1 
  -3  15   7 450.804 11.2872  -2 
  -3  15   5 450.804 11.2872   1 
  -1  15   8 132.807 4.95940  -2 
  -1  15   5 132.807 4.95940   1 
   0  15   8 423.039 12.4502  -2 
   0  15   5 423.039 12.4502   1 
   1  15   9 46.0139 5.76643  -2 
   1  15   5 46.0139 5.76643   1 
   2  15   9 38.4263 4.18084  -2 
   2  15   5 38.4263 4.18084   1 
   4  15  10 470.428 13.0871  -2 
   4  15   5 470.428 13.0871   1 
   5  15  10 62.4831 5.75770  -2 
   5  15   5 62.4831 5.75770   1 
   6  15  11 766.861 19.9806  -2 
   6  15   5 766.861 19.9806   1 
   7  15  11 392.823 11.8551  -2 
   7  15   5 392.823 11.8551   1 
   9  15  12 198.728 8.16223  -2 
   9  15   5 198.728 8.16223   1 
  11  15  13 26.3219 9.37650  -2 
  11  15   5 26.3219 9.37650   1 
  12  15  13 261.545 14.2276  -2 
  12  15   5 261.545 14.2276   1 
  14  15  14 338.631 19.3596  -2 
  14  15   5 338.631 19.3596   1 
  -8  16   6 177.845 27.7397  -2 
  -8  16   5 177.845 27.7397   1 
  -6  16   7 172.681 32.8678  -2 
  -6  16   5 172.681 32.8678   1 
  -5  16   7 234.726 19.2912  -2 
  -5  16   5 234.726 19.2912   1 
  -3  16   8 44.3031 5.52962  -2 
  -3  16   5 44.3031 5.52962   1 
  -2  16   8 32.9302 19.1117  -2 
  -2  16   5 32.9302 19.1117   1 
  -1  16   9 25.0970 7.09363  -2 
  -1  16   5 25.0970 7.09363   1 
   0  16   9 536.526 12.7781  -2 
   0  16   5 536.526 12.7781   1 
   2  16  10 996.154 24.7649  -2 
   2  16   5 996.154 24.7649   1 
   3  16  10 36.0987 10.2820  -2 
   3  16   5 36.0987 10.2820   1 
   4  16  11 881.768 22.4779  -2 
   4  16   5 881.768 22.4779   1 
   5  16  11 469.073 13.5098  -2 
   5  16   5 469.073 13.5098   1 
   7  16  12 39.7099 4.78499  -2 
   7  16   5 39.7099 4.78499   1 
   9  16  13 1.23468 7.54700  -2 
   9  16   5 1.23468 7.54700   1 
  10  16  13 458.098 17.6619  -2 
  10  16   5 458.098 17.6619   1 
  12  16  14 218.165 12.5952  -2 
  12  16   5 218.165 12.5952   1 
  14  16  15 177.378 19.6519  -2 
  14  16   5 177.378 19.6519   1 
  -5  17   8 16.7437 8.57592  -2 
  -5  17   5 16.7437 8.57592   1 
  -3  17   9 164.184 10.9037  -2 
  -3  17   5 164.184 10.9037   1 
  -2  17   9 544.877 19.8258  -2 
  -2  17   5 544.877 19.8258   1 
   0  17  10 396.542 10.8622  -2 
   0  17   5 396.542 10.8622   1 
   2  17  11 18.1069 5.27251  -2 
   2  17   5 18.1069 5.27251   1 
   3  17  11 10.5316 6.17305  -2 
   3  17   5 10.5316 6.17305   1 
   5  17  12 48.4409 5.09486  -2 
   5  17   5 48.4409 5.09486   1 
   7  17  13 303.023 10.2973  -2 
   7  17   5 303.023 10.2973   1 
   8  17  13 484.025 21.5732  -2 
   8  17   5 484.025 21.5732   1 
  10  17  14 29.6898 7.42342  -2 
  10  17   5 29.6898 7.42342   1 
  12  17  15 96.2060 10.6927  -2 
  12  17   5 96.2060 10.6927   1 
  14  17  16 214.218 32.4997  -2 
  14  17   5 214.218 32.4997   1 
  -5  18   9 164.437 23.8260  -2 
  -5  18   5 164.437 23.8260   1 
  -4  18   9 152.710 17.5740  -2 
  -4  18   5 152.710 17.5740   1 
  -3  18  10 24.3886 12.1678  -2 
  -3  18   5 24.3886 12.1678   1 
  -2  18  10 67.0160 5.99231  -2 
  -2  18   5 67.0160 5.99231   1 
   0  18  11 154.925 6.71975  -2 
   0  18   5 154.925 6.71975   1 
   2  18  12 431.490 19.2716  -2 
   2  18   5 431.490 19.2716   1 
   3  18  12 190.829 8.97802  -2 
   3  18   5 190.829 8.97802   1 
   5  18  13 171.192 7.62618  -2 
   5  18   5 171.192 7.62618   1 
   7  18  14 211.063 9.60948  -2 
   7  18   5 211.063 9.60948   1 
   8  18  14 97.7097 7.89676  -2 
   8  18   5 97.7097 7.89676   1 
  10  18  15 352.095 12.2209  -2 
  10  18   5 352.095 12.2209   1 
  12  18  16 174.469 15.2329  -2 
  12  18   5 174.469 15.2329   1 
  13  18  16 199.398 22.2668  -2 
  13  18   5 199.398 22.2668   1 
  -2  19  11 430.641 13.4277  -2 
  -2  19   5 430.641 13.4277   1 
  -1  19  11 203.815 28.2933  -2 
  -1  19   5 203.815 28.2933   1 
   0  19  12 323.491 14.4865  -2 
   0  19   5 323.491 14.4865   1 
   1  19  12 165.916 9.36927  -2 
   1  19   5 165.916 9.36927   1 
   3  19  13 141.121 7.87819  -2 
   3  19   5 141.121 7.87819   1 
   5  19  14 86.1943 8.19045  -2 
   5  19   5 86.1943 8.19045   1 
   6  19  14 264.119 13.5466  -2 
   6  19   5 264.119 13.5466   1 
   8  19  15 317.149 11.3300  -2 
   8  19   5 317.149 11.3300   1 
  10  19  16 43.3504 7.49523  -2 
  10  19   5 43.3504 7.49523   1 
  12  19  17 82.9104 29.6489  -2 
  12  19   5 82.9104 29.6489   1 
  13  19  17 171.410 14.7896  -2 
  13  19   5 171.410 14.7896   1 
  -2  20  12 50.6669 9.05242  -2 
  -2  20   5 50.6669 9.05242   1 
  -1  20  12 2.31332 8.96804  -2 
  -1  20   5 2.31332 8.96804   1 
   1  20  13 93.4659 6.22756  -2 
   1  20   5 93.4659 6.22756   1 
   3  20  14 325.220 12.3288  -2 
   3  20   5 325.220 12.3288   1 
   5  20  15 103.757 16.3300  -2 
   5  20   5 103.757 16.3300   1 
   6  20  15 124.245 9.03333  -2 
   6  20   5 124.245 9.03333   1 
   8  20  16 9.08126 7.14007  -2 
   8  20   5 9.08126 7.14007   1 
  10  20  17 14.4061 16.1451  -2 
  10  20   5 14.4061 16.1451   1 
  11  20  17 447.959 19.3910  -2 
  11  20   5 447.959 19.3910   1 
  -1  21  13 114.721 9.26635  -2 
  -1  21   5 114.721 9.26635   1 
   1  21  14 158.893 7.78118  -2 
   1  21   5 158.893 7.78118   1 
   3  21  15 40.3221 11.4537  -2 
   3  21   5 40.3221 11.4537   1 
   4  21  15 82.4703 10.2034  -2 
   4  21   5 82.4703 10.2034   1 
   6  21  16 204.668 10.4511  -2 
   6  21   5 204.668 10.4511   1 
   8  21  17 228.891 12.2246  -2 
   8  21   5 228.891 12.2246   1 
   9  21  17 53.2951 22.6618  -2 
   9  21   5 53.2951 22.6618   1 
  11  21  18 222.332 12.2217  -2 
  11  21   5 222.332 12.2217   1 
  -1  22  14 55.2298 8.82404  -2 
  -1  22   5 55.2298 8.82404   1 
   1  22  15 152.940 9.92404  -2 
   1  22   5 152.940 9.92404   1 
   2  22  15 112.745 13.6367  -2 
   2  22   5 112.745 13.6367   1 
   4  22  16 70.6265 8.08991  -2 
   4  22   5 70.6265 8.08991   1 
   6  22  17 192.158 10.7757  -2 
   6  22   5 192.158 10.7757   1 
   8  22  18 16.8672 25.7160  -2 
   8  22   5 16.8672 25.7160   1 
   9  22  18 163.586 11.0836  -2 
   9  22   5 163.586 11.0836   1 
  -1  23  15 125.309 15.3306  -2 
  -1  23   5 125.309 15.3306   1 
   1  23  16 194.001 28.1403  -2 
   1  23   5 194.001 28.1403   1 
   2  23  16 27.8545 7.42107  -2 
   2  23   5 27.8545 7.42107   1 
   4  23  17 46.9145 7.42863  -2 
   4  23   5 46.9145 7.42863   1 
   6  23  18 16.2723 11.5417  -2 
   6  23   5 16.2723 11.5417   1 
   7  23  18 237.637 15.2417  -2 
   7  23   5 237.637 15.2417   1 
   9  23  19 131.419 10.3616  -2 
   9  23   5 131.419 10.3616   1 
   2  24  17 39.0710 8.75821  -2 
   2  24   5 39.0710 8.75821   1 
   4  24  18 24.9755 8.81636  -2 
   4  24   5 24.9755 8.81636   1 
   5  24  18 174.193 21.5530  -2 
   5  24   5 174.193 21.5530   1 
   7  24  19 59.2402 14.9075  -2 
   7  24   5 59.2402 14.9075   1 
   6  19  25 73.8892 22.3035  -2 
  -6 -19   6 73.8892 22.3035   1 
   5  19  25 11.9750 13.1346  -2 
  -5 -19   6 11.9750 13.1346   1 
   4  19  24 166.744 33.8944  -2 
  -4 -19   6 166.744 33.8944   1 
   3  19  24 108.122 10.4982  -2 
  -3 -19   6 108.122 10.4982   1 
   2  19  24 311.263 19.3095  -2 
  -2 -19   6 311.263 19.3095   1 
   1  19  23 11.3158 11.0895  -2 
  -1 -19   6 11.3158 11.0895   1 
   0  19  23 38.9211 13.1143  -2 
   0 -19   6 38.9211 13.1143   1 
  -1  19  22 6.69106 21.0948  -2 
   1 -19   6 6.69106 21.0948   1 
   8  18  25 272.912 17.8312  -2 
  -8 -18   6 272.912 17.8312   1 
   7  18  25 45.4399 12.7437  -2 
  -7 -18   6 45.4399 12.7437   1 
   6  18  24 131.340 22.3860  -2 
  -6 -18   6 131.340 22.3860   1 
   5  18  24 31.9374 9.80188  -2 
  -5 -18   6 31.9374 9.80188   1 
   3  18  23 -16.519 9.76459  -2 
  -3 -18   6 -16.519 9.76459   1 
   2  18  23 70.7550 13.4751  -2 
  -2 -18   6 70.7550 13.4751   1 
   1  18  22 64.3615 11.9904  -2 
  -1 -18   6 64.3615 11.9904   1 
   0  18  22 170.344 13.4024  -2 
   0 -18   6 170.344 13.4024   1 
  -2  18  21 130.131 12.3936  -2 
   2 -18   6 130.131 12.3936   1 
  -3  18  21 25.9104 15.5201  -2 
   3 -18   6 25.9104 15.5201   1 
   9  17  25 34.8746 16.7347  -2 
  -9 -17   6 34.8746 16.7347   1 
   8  17  24 0.74313 12.4644  -2 
  -8 -17   6 0.74313 12.4644   1 
   7  17  24 1.46247 10.2517  -2 
  -7 -17   6 1.46247 10.2517   1 
   6  17  23 64.8290 35.5054  -2 
  -6 -17   6 64.8290 35.5054   1 
   5  17  23 26.7910 8.98486  -2 
  -5 -17   6 26.7910 8.98486   1 
   4  17  23 333.038 16.5778  -2 
  -4 -17   6 333.038 16.5778   1 
   3  17  22 262.127 14.2322  -2 
  -3 -17   6 262.127 14.2322   1 
   2  17  22 187.300 12.0892  -2 
  -2 -17   6 187.300 12.0892   1 
   1  17  22 164.259 42.6059  -2 
   1  17  21 164.259 42.6059  -2 
  -1 -17   6 164.259 42.6059   1 
   1  17  21 34.1972 25.5340  -2 
  -1 -17   6 34.1972 25.5340   1 
   0  17  21 124.224 9.48981  -2 
   0 -17   6 124.224 9.48981   1 
  -1  17  21 -26.837 18.6590  -2 
   1 -17   6 -26.837 18.6590   1 
  -2  17  20 0.40962 9.85143  -2 
   2 -17   6 0.40962 9.85143   1 
  -3  17  20 32.7791 10.7218  -2 
   3 -17   6 32.7791 10.7218   1 
  -4  17  19 8.22425 19.7072  -2 
   4 -17   6 8.22425 19.7072   1 
  -5  17  19 113.080 15.3487  -2 
   5 -17   6 113.080 15.3487   1 
  10  16  24 111.093 16.1647  -2 
 -10 -16   6 111.093 16.1647   1 
   9  16  24 64.9014 11.0153  -2 
  -9 -16   6 64.9014 11.0153   1 
   8  16  23 375.785 30.6309  -2 
  -8 -16   6 375.785 30.6309   1 
   7  16  23 33.4512 9.45307  -2 
  -7 -16   6 33.4512 9.45307   1 
   6  16  22 189.510 37.9124  -2 
  -6 -16   6 189.510 37.9124   1 
   5  16  22 262.653 14.9688  -2 
  -5 -16   6 262.653 14.9688   1 
   4  16  22 28.4293 10.1602  -2 
  -4 -16   6 28.4293 10.1602   1 
   3  16  21 -8.2346 11.9937  -2 
  -3 -16   6 -8.2346 11.9937   1 
   2  16  21 22.6539 7.47265  -2 
  -2 -16   6 22.6539 7.47265   1 
   0  16  20 206.799 11.5201  -2 
   0 -16   6 206.799 11.5201   1 
  -1  16  20 327.152 20.3943  -2 
   1 -16   6 327.152 20.3943   1 
  -2  16  19 154.786 13.6768  -2 
   2 -16   6 154.786 13.6768   1 
  -3  16  19 116.949 10.1671  -2 
   3 -16   6 116.949 10.1671   1 
  -5  16  18 70.6609 11.3951  -2 
   5 -16   6 70.6609 11.3951   1 
  -6  16  18 -38.536 28.6586  -2 
   6 -16   6 -38.536 28.6586   1 
  11  15  24 38.5469 22.4071  -2 
 -11 -15   6 38.5469 22.4071   1 
  10  15  23 273.907 28.1187  -2 
 -10 -15   6 273.907 28.1187   1 
   9  15  23 33.8441 8.80974  -2 
  -9 -15   6 33.8441 8.80974   1 
   7  15  22 16.0497 8.98280  -2 
  -7 -15   6 16.0497 8.98280   1 
   6  15  21 10.0262 30.3094  -2 
  -6 -15   6 10.0262 30.3094   1 
   6  15  22 40.7655 13.1028  -2 
  -6 -15   6 40.7655 13.1028   1 
   5  15  21 184.464 13.5635  -2 
  -5 -15   6 184.464 13.5635   1 
   4  15  21 269.011 12.6069  -2 
  -4 -15   6 269.011 12.6069   1 
   2  15  20 98.8009 8.32502  -2 
  -2 -15   6 98.8009 8.32502   1 
   1  15  20 416.249 16.4441  -2 
  -1 -15   6 416.249 16.4441   1 
   0  15  19 104.354 9.95494  -2 
   0 -15   6 104.354 9.95494   1 
  -1  15  19 19.4565 8.33546  -2 
   1 -15   6 19.4565 8.33546   1 
  -2  15  18 24.4315 17.1911  -2 
   2 -15   6 24.4315 17.1911   1 
  -3  15  18 38.8041 7.39521  -2 
   3 -15   6 38.8041 7.39521   1 
  -4  15  18 56.9114 21.0927  -2 
   4 -15   6 56.9114 21.0927   1 
  -5  15  17 279.374 19.2155  -2 
   5 -15   6 279.374 19.2155   1 
  -6  15  17 20.0221 14.5997  -2 
   6 -15   6 20.0221 14.5997   1 
  -7  15  16 97.0642 32.0038  -2 
   7 -15   6 97.0642 32.0038   1 
  11  14  23 -10.527 12.4727  -2 
 -11 -14   6 -10.527 12.4727   1 
   9  14  22 122.437 9.07853  -2 
  -9 -14   6 122.437 9.07853   1 
   8  14  22 143.777 14.1953  -2 
  -8 -14   6 143.777 14.1953   1 
   7  14  21 266.437 13.7124  -2 
  -7 -14   6 266.437 13.7124   1 
   6  14  21 269.996 13.0225  -2 
  -6 -14   6 269.996 13.0225   1 
   5  14  20 228.835 32.4199  -2 
  -5 -14   6 228.835 32.4199   1 
   4  14  20 18.3536 6.18385  -2 
  -4 -14   6 18.3536 6.18385   1 
   3  14  20 44.5084 10.9724  -2 
  -3 -14   6 44.5084 10.9724   1 
   2  14  19 37.2708 8.12850  -2 
  -2 -14   6 37.2708 8.12850   1 
   1  14  19 51.5081 8.53642  -2 
  -1 -14   6 51.5081 8.53642   1 
   0  14  18 47.4801 13.6595  -2 
   0 -14   6 47.4801 13.6595   1 
  -1  14  18 491.348 15.1220  -2 
   1 -14   6 491.348 15.1220   1 
  -2  14  18 60.6489 26.0917  -2 
   2 -14   6 60.6489 26.0917   1 
  -3  14  17 336.439 15.5345  -2 
   3 -14   6 336.439 15.5345   1 
  -4  14  17 109.061 11.7438  -2 
   4 -14   6 109.061 11.7438   1 
  -5  14  16 15.6528 16.5608  -2 
   5 -14   6 15.6528 16.5608   1 
  -6  14  16 65.7759 10.3353  -2 
   6 -14   6 65.7759 10.3353   1 
  -7  14  16 30.0916 31.2117  -2 
   7 -14   6 30.0916 31.2117   1 
  -8  14  15 -1.8919 12.7111  -2 
   8 -14   6 -1.8919 12.7111   1 
  12  13  22 129.982 21.6522  -2 
 -12 -13   6 129.982 21.6522   1 
  11  13  22 272.391 15.7960  -2 
 -11 -13   6 272.391 15.7960   1 
  10  13  21 287.766 40.2067  -2 
 -10 -13   6 287.766 40.2067   1 
   9  13  21 138.946 10.1697  -2 
  -9 -13   6 138.946 10.1697   1 
   8  13  21 106.208 11.0179  -2 
  -8 -13   6 106.208 11.0179   1 
   7  13  20 22.6736 10.1751  -2 
  -7 -13   6 22.6736 10.1751   1 
   6  13  20 -0.9173 6.30555  -2 
  -6 -13   6 -0.9173 6.30555   1 
   5  13  19 199.321 28.9939  -2 
  -5 -13   6 199.321 28.9939   1 
   4  13  19 148.201 8.47820  -2 
  -4 -13   6 148.201 8.47820   1 
   3  13  19 370.920 14.4772  -2 
  -3 -13   6 370.920 14.4772   1 
   2  13  18 111.759 9.31127  -2 
  -2 -13   6 111.759 9.31127   1 
   1  13  18 207.985 10.0844  -2 
  -1 -13   6 207.985 10.0844   1 
  -1  13  17 38.0315 5.92416  -2 
   1 -13   6 38.0315 5.92416   1 
  -2  13  17 7.95417 9.20865  -2 
   2 -13   6 7.95417 9.20865   1 
  -3  13  16 127.570 11.0406  -2 
   3 -13   6 127.570 11.0406   1 
  -4  13  16 15.3423 7.34662  -2 
   4 -13   6 15.3423 7.34662   1 
  -6  13  15 35.5593 8.61568  -2 
   6 -13   6 35.5593 8.61568   1 
  -7  13  15 330.218 38.3367  -2 
   7 -13   6 330.218 38.3367   1 
  -8  13  14 129.096 15.2668  -2 
   8 -13   6 129.096 15.2668   1 
  -9  13  14 -1.8614 25.4308  -2 
   9 -13   6 -1.8614 25.4308   1 
  12  12  21 -50.367 36.0792  -2 
 -12 -12   6 -50.367 36.0792   1 
  11  12  21 -9.7599 10.3124  -2 
 -11 -12   6 -9.7599 10.3124   1 
  10  12  21 32.1390 12.8774  -2 
 -10 -12   6 32.1390 12.8774   1 
   9  12  20 205.761 12.0045  -2 
  -9 -12   6 205.761 12.0045   1 
   8  12  20 40.9394 8.46323  -2 
  -8 -12   6 40.9394 8.46323   1 
   7  12  19 347.937 36.2764  -2 
  -7 -12   6 347.937 36.2764   1 
   6  12  19 540.648 15.9459  -2 
  -6 -12   6 540.648 15.9459   1 
   5  12  19 194.656 10.8769  -2 
  -5 -12   6 194.656 10.8769   1 
   4  12  18 106.336 7.67192  -2 
  -4 -12   6 106.336 7.67192   1 
   3  12  18 83.0191 7.88416  -2 
  -3 -12   6 83.0191 7.88416   1 
   2  12  17 125.095 10.9136  -2 
  -2 -12   6 125.095 10.9136   1 
   1  12  17 220.531 9.53182  -2 
  -1 -12   6 220.531 9.53182   1 
   0  12  17 42.1742 8.91590  -2 
   0 -12   6 42.1742 8.91590   1 
  -1  12  16 548.903 16.1795  -2 
   1 -12   6 548.903 16.1795   1 
  -2  12  16 161.089 9.31028  -2 
   2 -12   6 161.089 9.31028   1 
  -3  12  15 664.090 43.2149  -2 
   3 -12   6 664.090 43.2149   1 
  -4  12  15 27.5850 6.04599  -2 
   4 -12   6 27.5850 6.04599   1 
  -5  12  15 241.001 31.8467  -2 
   5 -12   6 241.001 31.8467   1 
  -6  12  14 136.114 12.6762  -2 
   6 -12   6 136.114 12.6762   1 
  -7  12  14 48.0074 12.7840  -2 
   7 -12   6 48.0074 12.7840   1 
  -8  12  13 20.2131 24.8287  -2 
   8 -12   6 20.2131 24.8287   1 
  -9  12  13 88.0569 12.3500  -2 
   9 -12   6 88.0569 12.3500   1 
  13  11  21 212.933 22.1266  -2 
 -13 -11   6 212.933 22.1266   1 
  12  11  21 69.5695 23.0059  -2 
 -12 -11   6 69.5695 23.0059   1 
  11  11  20 413.356 23.2103  -2 
 -11 -11   6 413.356 23.2103   1 
  10  11  20 5.21830 10.6626  -2 
 -10 -11   6 5.21830 10.6626   1 
   9  11  19 261.603 18.7892  -2 
  -9 -11   6 261.603 18.7892   1 
   8  11  19 174.705 9.55306  -2 
  -8 -11   6 174.705 9.55306   1 
   7  11  19 10.8100 21.4557  -2 
  -7 -11   6 10.8100 21.4557   1 
   6  11  18 62.3910 7.43638  -2 
  -6 -11   6 62.3910 7.43638   1 
   5  11  18 515.468 16.9326  -2 
  -5 -11   6 515.468 16.9326   1 
   4  11  17 53.2650 7.18803  -2 
  -4 -11   6 53.2650 7.18803   1 
   3  11  17 482.285 13.8165  -2 
  -3 -11   6 482.285 13.8165   1 
   1  11  16 379.258 13.1240  -2 
  -1 -11   6 379.258 13.1240   1 
   0  11  16 310.391 12.1368  -2 
   0 -11   6 310.391 12.1368   1 
  -1  11  15 264.222 9.92777  -2 
   1 -11   6 264.222 9.92777   1 
  -2  11  15 72.1903 5.68537  -2 
   2 -11   6 72.1903 5.68537   1 
  -3  11  15 189.025 27.2787  -2 
   3 -11   6 189.025 27.2787   1 
  -4  11  14 109.742 8.21189  -2 
   4 -11   6 109.742 8.21189   1 
  -5  11  14 256.894 13.0018  -2 
   5 -11   6 256.894 13.0018   1 
  -6  11  13 194.861 14.4685  -2 
   6 -11   6 194.861 14.4685   1 
  -7  11  13 220.953 15.0885  -2 
   7 -11   6 220.953 15.0885   1 
  -9  11  12 28.5644 12.9514  -2 
   9 -11   6 28.5644 12.9514   1 
  13  10  20 169.367 22.8364  -2 
 -13 -10   6 169.367 22.8364   1 
  12  10  20 -3.8597 14.9756  -2 
 -12 -10   6 -3.8597 14.9756   1 
  11  10  19 -4.9232 15.0008  -2 
 -11 -10   6 -4.9232 15.0008   1 
  10  10  19 9.65761 8.82007  -2
[truncated: 3,241,453 more chars]
